# Supplementary material for: A large-scale transgenic RNAi screen identifies transcription factors that modulate myofiber size in Drosophila
Source: PLoS Genet. 2021 Nov 15;17(11):e1009926. doi: 10.1371/journal.pgen.1009926 (PMC8629395; doi:10.1371/journal.pgen.1009926)
Supplement: S1 Table — (XLSX) [file pgen.1009926.s003.xlsx]

## Sheet: RNAi screen results
stock#	CG#	Gene Name	Gene Symbol	FBgn	Larval Phenotype	Adult Phenotype
28739	CG10325	abdominal A	abd-A	FBgn0000014	D	H
26746	CG11648	Abdominal B	Abd-B	FBgn0000015	D	H
51167	CG11648	Abdominal B	Abd-B	FBgn0000015	D	H
29586	CG3796	achaete	ac	FBgn0000022	D	H
42953	CG3796	achaete	ac	FBgn0000022	D	H
51834	CG3796	achaete	ac	FBgn0000022	D	H
31340	CG1966	ATP-dependent chromatin assembly factor large subunit	Acf	FBgn0027620	D	H
v33446	CG1966	ATP-dependent chromatin assembly factor large subunit	Acf	FBgn0027620	D	H
v49637	CG8819	achintya	achi	FBgn0033749	D	H
31347	CG9638	transcriptional Adaptor 2b	Ada2b	FBgn0037555	D	H
28905	CG7098	transcriptional Adaptor 3	Ada3	FBgn0030891	D	H
32451	CG7098	transcriptional Adaptor 3	Ada3	FBgn0030891	D	H
v104095	CG8290	ADD domain-containing protein 1	ADD1	FBgn0026573	D	I
27065	CG8290	ADD domain-containing protein 1	ADD1	FBgn0026573	D	H
26747	CG3935	aristaless	al	FBgn0000061	D	H
v101981	CG3935	aristaless	al	FBgn0000061	D	H
28908	CG9556	alien	alien	FBgn0013746	C	I
v101774	CG1028	Antennapedia	Antp	FBgn0260642	D	H
27675	CG1028	Antennapedia	Antp	FBgn0260642	E	H
26759	CG3166	anterior open	aop	FBgn0000097	D	H
34909	CG3166	anterior open	aop	FBgn0000097	D	H
v101511	CG8376	apterous	ap	FBgn0000099	D	I
26748	CG8376	apterous	ap	FBgn0000099	D	H
41673	CG8376	apterous	ap	FBgn0000099	D	H
v101903	CG10571	araucan	ara	FBgn0015904	D	I
27060	CG10571	araucan	ara	FBgn0015904	D	H
42960	CG10571	araucan	ara	FBgn0015904	D	H
35004	CG11579	armadillo	arm	FBgn0000117	A	I
v7767	CG11579	armadillo	arm	FBgn0000117	A	I
v107344	CG11579	armadillo	arm	FBgn0000117	B	I
31305	CG11579	armadillo	arm	FBgn0000117	F	I
31304	CG11579	armadillo	arm	FBgn0000117	D	H
v108832	CG8887	absent, small, or homeotic discs 1	ash1	FBgn0005386	D	I
31050	CG8887	absent, small, or homeotic discs 1	ash1	FBgn0005386	D	H
36130	CG8887	absent, small, or homeotic discs 1	ash1	FBgn0005386	D	H
33705	CG8887	absent, small, or homeotic discs 1	ash1	FBgn0005386	D	H
31192	CG8787	Additional sex combs	Asx	FBgn0261823	D	H
v107274	CG8787	Additional sex combs	Asx	FBgn0261823	D	H
32890	CG10414	ATAC complex component 2	Atac2	FBgn0032691	D	H
v16047	CG10414	ATAC complex component 2	Atac2	FBgn0032691	D	H
53918	CG10414	ATAC complex component 2	Atac2	FBgn0032691	D	H
v104385	CG32343	ATAC complex component 3	Atac3	FBgn0052343	D	I
31086	CG32343	ATAC complex component 3	Atac3	FBgn0052343	D	H
31154	CG32343	ATAC complex component 3	Atac3	FBgn0052343	D	H
v15741	CG32343	ATAC complex component 3	Atac3	FBgn0052343	D	H
26210	CG30420	Activating transcription factor-2	Atf-2	FBgn0050420	D	H
26741	CG11405	Activating transcription factor 3	Atf3	FBgn0028550	D	H
v105036	CG11405	Activating transcription factor 3	Atf3	FBgn0026877	D	H
26211	CG3136	Atf6	Atf6	FBgn0033010	D	H
26316	CG7508	atonal	ato	FBgn0010433	D	H
34929	CG7508	atonal	ato	FBgn0010433	D	H
35017	CG7508	atonal	ato	FBgn0010433	D	H
v48674	CG7508	atonal	ato	FBgn0010433	D	H
v48675	CG7508	atonal	ato	FBgn0010433	D	H
v108409	CG1072	Arrowhead	Awh	FBgn0013751	D	I
31772	CG1072	Arrowhead	Awh	FBgn0013751	D	H
44097	CG1072	Arrowhead	Awh	FBgn0013751	D	H
37519	CG10851	B52	B52	FBgn0004587	D	H
v104361	CG7055	Brahma associated protein 111kD	Bap111	FBgn0030093	D	I
26218	CG7055	Brahma associated protein 111kD	Bap111	FBgn0030093	D	H
v34581	CG3274	Brahma associated protein 170kD	Bap170	FBgn0042085	D	H
v34582	CG3274	Brahma associated protein 170kD	Bap170	FBgn0042085	D	H
26308	#N/A	#N/A	Bap170	#N/A	D	H
33954	CG4303	Brahma associated protein 60kD	Bap60	FBgn0025463	D	I
v12673	CG4303	Brahma associated protein 60kD	Bap60	FBgn0025463	D	I
v12675	CG4303	Brahma associated protein 60kD	Bap60	FBgn0025463	E	I
v103634	CG4303	Brahma associated protein 60kD	Bap60	FBgn0025463	E	I
31337	CG4303	Brahma associated protein 60kD	Bap60	FBgn0025463	D	H
32503	CG4303	Brahma associated protein 60kD	Bap60	FBgn0025463	D	H
26215	CG1414	bobby sox	bbx	FBgn0024251	D	H
v110179	CG9305	B double prime 1	Bdp1	FBgn0032512	B	I
26213	CG7959	Big brother	Bgb	FBgn0013753	D	H
v106492	CG7959	Big brother	Bgb	FBgn0013753	D	H
v100598	CG3578	bifid	bi	FBgn0000179	D	I
44095	CG3578	bifid	bi	FBgn0000179	D	H
28341	CG3578	bifid	bi	FBgn0000179	D	H
29325	CG3350	bigmax	bigmax	FBgn0039509	D	H
v110630	CG3350	bigmax	bigmax	FBgn0039509	D	H
42559	CG3350	bigmax	bigmax	FBgn0039509	D	H
31048	CG6046	Bicoid interacting protein 1	Bin1	FBgn0024491	D	H
v105352	CG6046	Bicoid interacting protein 1	Bin1	FBgn0024491	D	H
v105960	CG4539	Bekka	Bka	FBgn0010520	D	H
31629	CG4539	Bekka	Bka	FBgn0010520	D	H
v44284	CG5206	bonus	bon	FBgn0023097	D	I
27047	CG5206	bonus	bon	FBgn0023097	D	H
37515	CG5206	bonus	bon	FBgn0023097	D	H
v101737	CG5206	bonus	bon	FBgn0023097	F	H
27074	CG10021	brother of odd with entrails limited	bowl	FBgn0004893	D	H
34735	CG10021	brother of odd with entrails limited	bowl	FBgn0004893	D	H
27272	CG11491	broad	br	FBgn0000210	D	I
27081	CG1845	Br140	Br140	FBgn0033155	D	H
v101311	CG1845	Br140	Br140	FBgn0033155	D	H
56034	CG1845	Br140	Br140	FBgn0033155	D	H
42502	CG1845	Br140	Br140	FBgn0033155	D	H
29321	CG31256	Brf	Brf	FBgn0038499	D	H
31712	CG5942	brahma	brm	FBgn0000212	D	H
34520	CG5942	brahma	brm	FBgn0000212	D	H
26755	CG3411	blistered	bs	FBgn0004101	D	H
v100609	CG3411	blistered	bs	FBgn0004101	D	H
v104498	CG17912	Bub3 interacting GLEBS and Zinc finger domain protein	BuGZ	FBgn0032600	F	H
27996	CG17912	Bub3 interacting GLEBS and Zinc finger domain protein	BuGZ	FBgn0032600	D	H
28322	CG42281	bunched	bun	FBgn0259176	D	H
v19679	CG42281	bunched	bun	FBgn0259176	D	H
v19680	CG42281	bunched	bun	FBgn0259176	D	H
34775	CG5848	cactus	cact	FBgn0000250	F	H
28918	CG12109	Chromatin assembly factor 1, p180 subunit	Caf1-180	FBgn0030054	D	H
32478	CG12109	Chromatin assembly factor 1, p180 subunit	Caf1-180	FBgn0030054	D	H
31714	CG4236	Chromatin assembly factor 1, p55 subunit	Caf1-55	FBgn0263979	D	H
v26455	CG4236	Chromatin assembly factor 1, p55 subunit	Caf1-55	FBgn0263979	D	H
v105838	CG4236	Chromatin assembly factor 1, p55 subunit	Caf1-55	FBgn0263979	D	H
27062	CG42332	Calmodulin-binding transcription activator	Camta	FBgn0259234	D	H
v106025	CG42332	Calmodulin-binding transcription activator	Camta	FBgn0259234	D	H
v107270	CG42332	Calmodulin-binding transcription activator	Camta	FBgn0259234	D	H
33920	CG5366	Cullin-associated and neddylation-dissociated 1	Cand1	FBgn0027568	D	H
33990	CG5366	Cullin-associated and neddylation-dissociated 1	Cand1	FBgn0027568	D	H
v106052	CG5366	Cullin-associated and neddylation-dissociated 1	Cand1	FBgn0027568	D	H
31195	CG2102	castor	cas	FBgn0004878	F	I
26310	CG2102	castor	cas	FBgn0004878	D	H
v2929	CG2102	castor	cas	FBgn0004878	D	H
v100305	CG2102	castor	cas	FBgn0004878	D	H
32990	CG3606	cabeza	caz	FBgn0011571	D	H
34839	CG3606	cabeza	caz	FBgn0011571	D	H
v100291	CG3606	cabeza	caz	FBgn0011571	D	H
32990	CG3606	cabeza	caz	FBgn0011571	D	H
v13492	CG6905	Cell division cycle 5	Cdc5	FBgn0265574	B	I
31067	CG6905	Cell division cycle 5	Cdc5	FBgn0265574	D	H
44524	CG6905	Cell division cycle 5	Cdc5	FBgn0265574	D	H
55261	CG6905	Cell division cycle 5	Cdc5	FBgn0265574	D	H
34982	CG5179	Cyclin-dependent kinase 9	Cdk9	FBgn0019949	D	H
29359	CG8367	combgap	cg	FBgn0000289	D	H
34668	CG8367	combgap	cg	FBgn0000289	D	H
v107140	CG10576	CG10576	CG10576	FBgn0035630	D	H
34388	CG10576	CG10576	CG10576	FBgn0035630	D	H
v107251	CG10949	CG10949	CG10949	FBgn0032858	D	I
26231	CG10949	CG10949	CG10949	FBgn0032858	D	H
v110656	CG10979	CG10979	CG10979	FBgn0037379	D	K
29362	CG10979	CG10979	CG10979	FBgn0037379	D	H
42509	CG11504	CG11504	CG11504	FBgn0039733	D	H
v105949	CG11505	CG11505	CG11505	FBgn0035424	D	H
31324	CG12393	CG12393	CG12393	FBgn0031768	D	I
31325	CG12393	CG12393	CG12393	FBgn0031768	D	H
32919	CG12393	CG12393	CG12393	FBgn0031768	D	H
33428	CG12393	CG12393	CG12393	FBgn0031768	D	H
v104339	CG12393	CG12393	CG12393	FBgn0031768	D	H
v20250	CG12605	CG12605	CG12605	FBgn0035481	D	H
v108807	CG12605	CG12605	CG12605	FBgn0035481	D	H
v100626	CG12659	CG12659	CG12659	FBgn0040929	D	I
31962	CG12659	CG12659	CG12659	FBgn0040929	D	H
v109905	CG12912	CG12912	CG12912	FBgn0033497	E	H
31589	CG15011	CG15011	CG15011	FBgn0035518	D	H
v51958	CG15011	CG15011	CG15011	FBgn0035518	D	H
v108884	CG15011	CG15011	CG15011	FBgn0035518	D	H
v42358	CG15649	CG15649	CG15649	FBgn0034563	D	H
v107517	CG15812	CG15812	CG15812	FBgn0035405	D	I
31607	CG15812	CG15812	CG15812	FBgn0035405	D	H
31914	CG15812	CG15812	CG15812	FBgn0035405	D	H
v107972	CG17906	CG17906	CG17906	FBgn0032086	D	I
42512	CG2116	CG2116	CG2116	FBgn0030003	D	H
v103911	CG2875	CG2875	CG2875	FBgn0029672	D	I
29333	CG2875	CG2875	CG2875	FBgn0029672	F	I
v33575	CG2875	CG2875	CG2875	FBgn0029672	D	H
v104460	CG31301	CG31301	CG31301	FBgn0051301	D	H
28340	CG32264	CG32264	CG32264	FBgn0052264	A	I
v101503	CG32264	CG32264	CG32264	FBgn0052264	D	I
v49772	CG33671	CG33671	CG33671	FBgn0061359	D	H
v49773	CG33671	CG33671	CG33671	FBgn0061359	D	H
31194	CG33671	CG33671	CG33671	FBgn0061359	D	H
v105909	CG34398	CG34398	CG34398	FBgn0085427	D	H
33422	CG3711	CG3711	CG3711	FBgn0040344	D	H
25993	CG4617	CG4617	CG4617	FBgn0029936	D	H
v48200	CG5641	CG5641	CG5641	FBgn0038046	F	I
v101343	CG5641	CG5641	CG5641	FBgn0038046	D	H
v42042	CG5641	CG5641	CG5641	FBgn0038046	E	H
v107167	CG6686	CG6686	CG6686	FBgn0032388	C	I
31750	CG6686	CG6686	CG6686	FBgn0032388	D	H
v36557	CG6701	CG6701	CG6701	FBgn0033889	D	H
27560	CG6701	CG6701	CG6701	FBgn0033889	D	H
31213	CG6701	CG6701	CG6701	FBgn0033889	D	H
55854	CG6701	CG6701	CG6701	FBgn0033889	D	H
v100008	CG6724	CG6724	CG6724	FBgn0032298	B	I
v27731	CG6724	CG6724	CG6724	FBgn0032298	C	I
34934	CG6724	CG6724	CG6724	FBgn0032298	C	H
v107020	CG7556	CG7556	CG7556	FBgn0030990	B	I
32511	CG7556	CG7556	CG7556	FBgn0030990	D	H
v105979	CG7839	CG7839	CG7839	FBgn0036124	C	I
25992	CG7839	CG7839	CG7839	FBgn0036124	C	I
32930	CG8108	CG8108	CG8108	FBgn0027567	F	I
v35343	CG8108	CG8108	CG8108	FBgn0027567	D	H
v35344	CG8108	CG8108	CG8108	FBgn0027567	D	H
27562	CG8108	CG8108	CG8108	FBgn0027567	D	H
v35968	CG8578	CG8578	CG8578	FBgn0030699	D	H
v110146	CG8578	CG8578	CG8578	FBgn0030699	D	H
v47605	CG9609	CG9609	CG9609	FBgn0030787	D	H
v105776	CG9609	CG9609	CG9609	FBgn0030787	D	H
34030	CG9609	CG9609	CG9609	FBgn0030787	D	H
40852	CG9650	CG9650	CG9650	FBgn0029939	D	H
v104402	CG9650	CG9650	CG9650	FBgn0029939	D	H
26713	CG9650	CG9650	CG9650	FBgn0029939	D	H
v40665	CG9705	CG9705	CG9705	FBgn0036661	D	H
31901	CG9705	CG9705	CG9705	FBgn0036661	D	H
42495	CG9727	CG9727	CG9727	FBgn0037445	D	H
v106182	CG9727	CG9727	CG9727	FBgn0037445	D	H
26762	CG9727	CG9727	CG9727	FBgn0037445	D	H
26760	CG12690	Checkpoint suppressor homologue	CHES-1-like	FBgn0029504	D	H
v105641	CG12690	Checkpoint suppressor homologue	CHES-1-like	FBgn0029504	D	H
34928	CG12690	Checkpoint suppressor homologue	CHES-1-like	FBgn0029504	D	H
v107314	CG3924	Chip	Chi	FBgn0013764	D	H
31049	CG3924	Chip	Chi	FBgn0013764	D	H
26777	#N/A	chinmo	chinmo	FBgn0086758	D	H
27027	CG5229	chameau	chm	FBgn0028387	D	H
32484	CG5229	chameau	chm	FBgn0028387	D	H
v105542	CG5229	chameau	chm	FBgn0028387	D	H
31052	CG13399	Chromatin accessibility complex 14kD protein	Chrac-14	FBgn0043002	D	H
31236	CG2125	cubitus interruptus	ci	FBgn0004859	D	H
31320	CG2125	cubitus interruptus	ci	FBgn0004859	D	H
31321	CG2125	cubitus interruptus	ci	FBgn0004859	D	H
28984	CG2125	cubitus interruptus	ci	FBgn0004859	E	H
v51479	CG2125	cubitus interruptus	ci	FBgn0004859	D	H
v105620	CG2125	cubitus interruptus	ci	FBgn0004859	D	H
v103012	CG43122	capicua	cic	FBgn0262582	D	I
25995	CG43122	capicua	cic	FBgn0262582	D	H
v103805	CG43122	capicua	cic	FBgn0262582	D	H
v107576	CG7391	Clock	Clk	FBgn0023076	D	I
31660	CG7391	Clock	Clk	FBgn0023076	D	H
31661	CG7391	Clock	Clk	FBgn0023076	D	H
v104507	CG7391	Clock	Clk	FBgn0023076	D	H
42566	CG7391	Clock	Clk	FBgn0023076	D	H
v101235	CG43286	cap-n-collar	cnc	FBgn0262975	D	I
25984	CG43286	cap-n-collar	cnc	FBgn0262975	D	H
32863	CG43286	cap-n-collar	cnc	FBgn0262975	E	H
v37674	CG43286	cap-n-collar	cnc	FBgn0262975	D	H
v108127	CG43286	cap-n-collar	cnc	FBgn0262975	D	H
v10850	CG31716	Cnot 4 homologue	Cnot4	FBgn0051716	D	H
v110472	CG31716	Cnot 4 homologue	Cnot4	FBgn0051716	D	H
28775	CG31716	Cnot 4 homologue	Cnot4	FBgn0051716	D	H
42513	CG31716	Cnot 4 homologue	Cnot4	FBgn0051716	D	H
31743	CG42687	CoRest	CoRest	FBgn0261573	D	H
v102566	CG42687	CoRest	CoRest	FBgn0261573	D	H
v104900	CG42687	CoRest	CoRest	FBgn0261573	D	H
42629	CG2530	corto	corto	FBgn0010313	D	H
v109014	CG8669	cryptocephal	crc	FBgn0000370	D	I
25985	CG8669	cryptocephal	crc	FBgn0000370	D	H
v2934	CG8669	cryptocephal	crc	FBgn0000370	D	H
v110650	CG7450	Cyclic-AMP response element binding protein A	CrebA	FBgn0004396	D	I
27648	CG7450	Cyclic-AMP response element binding protein A	CrebA	FBgn0004396	D	H
31900	CG7450	Cyclic-AMP response element binding protein A	CrebA	FBgn0004396	D	H
v101512	CG6103	Cyclic-AMP response element binding protein B	CrebB	FBgn0265784	D	H
29332	CG6103	Cyclic-AMP response element binding protein B	CrebB	FBgn0265784	E	H
v108999	CG5413	Cellular Repressor of E1A-stimulated Genes	CREG	FBgn0025456	D	H
31338	CG2714	cramped	crm	FBgn0000376	D	H
v100245	CG2714	cramped	crm	FBgn0000376	D	H
v100565	CG7664	cropped	crp	FBgn0001994	D	I
31896	CG7664	cropped	crp	FBgn0001994	D	H
v26885	CG7664	cropped	crp	FBgn0001994	D	H
v26886	CG7664	cropped	crp	FBgn0001994	D	H
28886	CG6064	CREB-regulated transcription coactivator	Crtc	FBgn0036746	D	H
v100974	CG6064	CREB-regulated transcription coactivator	Crtc	FBgn0036746	D	H
42561	CG6064	CREB-regulated transcription coactivator	Crtc	FBgn0036746	D	H
v12647	CG13281	Chromosome segregation 1	Cse1	FBgn0022213	F	I
v12648	CG13281	Chromosome segregation 1	Cse1	FBgn0022213	F	I
v110215	CG13281	Chromosome segregation 1	Cse1	FBgn0022213	F	I
29625	CG11387	cut	ct	FBgn0004198	D	J
v5687	CG11387	cut	ct	FBgn0004198	F	I
33967	CG11387	cut	ct	FBgn0004198	D	H
v4138	CG11387	cut	ct	FBgn0004198	D	H
v107313	CG7583	C-terminal Binding Protein	CtBP	FBgn0020496	D	J
31334	CG7583	C-terminal Binding Protein	CtBP	FBgn0020496	D	H
32889	CG7583	C-terminal Binding Protein	CtBP	FBgn0020496	D	H
v108679	CG8591	CTCF	CTCF	FBgn0035769	D	H
40850	CG8591	CTCF	CTCF	FBgn0035769	D	H
36756	CG17100	clockwork orange	cwo	FBgn0259938	D	H
29400	CG8727	cycle	cyc	FBgn0023094	D	H
31897	CG8727	cycle	cyc	FBgn0023094	D	H
42563	CG8727	cycle	cyc	FBgn0023094	D	H
v110455	CG8727	cycle	cyc	FBgn0023094	D	H
32976	CG6292	Cyclin T	CycT	FBgn0025455	D	I
v37562	CG6292	Cyclin T	CycT	FBgn0025455	D	H
31762	CG6292	Cyclin T	CycT	FBgn0025455	D	H
26217	CG5893	Dichaete	D	FBgn0000411	D	H
34672	CG5893	Dichaete	D	FBgn0000411	D	H
28623	CG2682	d4	d4	FBgn0033015	D	H
v44783	CG2682	d4	d4	FBgn0033015	D	H
v110176	CG2682	d4	d4	FBgn0033015	D	H
26319	CG5102	daughterless	da	FBgn0000413	D	H
29326	CG5102	daughterless	da	FBgn0000413	D	H
38382	CG5102	daughterless	da	FBgn0000413	D	H
v51297	CG5102	daughterless	da	FBgn0000413	D	H
v51300	CG5102	daughterless	da	FBgn0000413	D	H
v105258	CG5102	daughterless	da	FBgn0000413	D	H
26758	CG4952	dachshund	dac	FBgn0005677	D	H
v2942	CG4952	dachshund	dac	FBgn0005677	D	H
v106040	CG4952	dachshund	dac	FBgn0005677	D	H
35022	CG4952	dachshund	dac	FBgn0005677	D	H
26235	CG5201	Daughters against dpp	Dad	FBgn0020493	D	H
33759	CG5201	Daughters against dpp	Dad	FBgn0020493	D	H
v42840	CG5201	Daughters against dpp	Dad	FBgn0020493	F	H
v110644	CG5201	Daughters against dpp	Dad	FBgn0020493	D	H
31987	CG12029	dendritic arbor reduction 1	dar1	FBgn0263239	D	H
v100499	CG2052	datilografo	dati	FBgn0262636	D	H
26711	CG2052	datilografo	dati	FBgn0262636	C	H
32512	CG8567	Deformed epidermal autoregulatory factor-1	Deaf1	FBgn0013799	E	I
v104881	CG8567	Deformed epidermal autoregulatory factor-1	Deaf1	FBgn0013799	F	I
v47517	CG33134	Death executioner Bcl-2	Debcl	FBgn0029131	D	H
28696	CG5935	Dek	Dek	FBgn0026533	D	H
28696	CG5935	Dek	Dek	FBgn0026533	D	H
v100282	CG5935	Dek	Dek	FBgn0026533	D	H
26751	CG2189	Deformed	Dfd	FBgn0000439	D	H
50792	CG2189	Deformed	Dfd	FBgn0000439	D	H
30513	CG6794	Dorsal-related immunity factor	Dif	FBgn0011274	D	H
29514	CG6794	Dorsal-related immunity factor	Dif	FBgn0011274	D	H
28659	CG9908	disconnected	disco	FBgn0000459	D	H
v105491	CG6667	dorsal	dl	FBgn0260632	D	J
32934	CG6667	dorsal	dl	FBgn0260632	C	H
27650	CG6667	dorsal	dl	FBgn0260632	D	H
34938	CG6667	dorsal	dl	FBgn0260632	D	H
29337	CG3629	Distal-less	Dll	FBgn0000157	D	H
v101750	CG3629	Distal-less	Dll	FBgn0000157	D	H
36123	CG10798	diminutive	dm	FBgn0262656	B	I
v106066	CG10798	diminutive	dm	FBgn0262656	B	I
v2947	CG10798	diminutive	dm	FBgn0262656	D	I
v2948	CG10798	diminutive	dm	FBgn0262656	F	I
25783	CG10798	diminutive	dm	FBgn0262656	D	H
31931	CG5133	Dorsocross1	Doc1	FBgn0028789	D	H
v16746	CG5133	Dorsocross1	Doc1	FBgn0028789	D	H
v104927	CG5133	Dorsocross1	Doc1	FBgn0028789	D	H
v104922	CG5093	Dorsocross3	Doc3	FBgn0035954	D	I
31932	CG5093	Dorsocross3	Doc3	FBgn0035954	D	H
41674	CG9696	domino	dom	FBgn0020306	F	I
v7787	CG9696	domino	dom	FBgn0020306	D	H
31054	CG9696	domino	dom	FBgn0020306	D	H
34827	CG9696	domino	dom	FBgn0020306	D	H
38941	CG9696	domino	dom	FBgn0020306	D	H
40914	CG9696	domino	dom	FBgn0020306	D	H
v12722	CG4654	DP transcription factor	Dp	FBgn0011763	D	I
33372	CG4654	DP transcription factor	Dp	FBgn0011763	D	H
31767	CG4654	DP transcription factor	Dp	FBgn0011763	D	H
26320	CG8704	deadpan	dpn	FBgn0010109	D	H
v106181	CG8704	deadpan	dpn	FBgn0010109	D	H
51830	CG1897	Drop	Dr	FBgn0000492	A	I
26224	CG1897	Drop	Dr	FBgn0000492	D	H
42891	CG1897	Drop	Dr	FBgn0000492	D	H
31960	CG12223	Dorsal switch protein 1	Dsp1	FBgn0011764	D	H
26716	CG11094	doublesex	dsx	FBgn0000504	D	H
v109538	CG5799	defective proventriculus	dve	FBgn0020307	D	I
26225	CG5799	defective proventriculus	dve	FBgn0020307	D	H
26321	CG32474	dysfusion	dys	FBgn0039411	D	H
v110381	CG32474	dysfusion	dys	FBgn0039411	D	H
35010	CG32474	dysfusion	dys	FBgn0039411	E	H
31193	CG32346	Enhancer of bithorax	E(bx)	FBgn0000541	D	H
33658	CG32346	Enhancer of bithorax	E(bx)	FBgn0000541	D	H
v46645	CG32346	Enhancer of bithorax	E(bx)	FBgn0000541	D	H
v108226	CG8365	Enhancer of split m8, helix-loop-helix	E(spl)m8-HLH	FBgn0000591	D	I
26322	CG8365	Enhancer of split m8, helix-loop-helix	E(spl)m8-HLH	FBgn0000591	D	H
50674	CG14548	Enhancer of split mβ, helix-loop-helix	E(spl)mbeta-HLH	FBgn0002733	E	H
32345	CG6474	enhancer of yellow 1	e(y)1	FBgn0000617	C	I
v108212	CG15191	enhancer of yellow 2	e(y)2	FBgn0000618	D	I
42524	CG15191	enhancer of yellow 2	e(y)2	FBgn0000618	D	H
27993	CG6502	Enhancer of zeste	E(z)	FBgn0000629	D	H
31617	CG6502	Enhancer of zeste	E(z)	FBgn0000629	D	H
33659	CG6502	Enhancer of zeste	E(z)	FBgn0000629	D	H
v27645	CG6502	Enhancer of zeste	E(z)	FBgn0000629	D	H
v107072	CG6502	Enhancer of zeste	E(z)	FBgn0000629	D	H
v108837	CG6376	E2F transcription factor 1	E2f1	FBgn0011766	D	I
27564	CG6376	E2F transcription factor 1	E2f1	FBgn0011766	D	H
31214	CG6376	E2F transcription factor 1	E2f1	FBgn0011766	D	H
36126	CG6376	E2F transcription factor 1	E2f1	FBgn0011766	D	H
27995	CG1071	E2F transcription factor 2	E2f2	FBgn0024371	D	H
v45743	CG1071	E2F transcription factor 2	E2f2	FBgn0024371	D	H
v100990	CG1071	E2F transcription factor 2	E2f2	FBgn0024371	D	H
36674	CG1071	E2F transcription factor 2	E2f2	FBgn0024371	D	H
28068	CG4913	ENL/AF9-related	ear	FBgn0026441	D	H
34798	CG4913	ENL/AF9-related	ear	FBgn0026441	D	H
v109659	CG4913	ENL/AF9-related	ear	FBgn0026441	D	H
29374	CG1765	Ecdysone receptor	EcR	FBgn0000546	D	H
50712	CG1765	Ecdysone receptor	EcR	FBgn0000546	D	H
v37058	CG1765	Ecdysone receptor	EcR	FBgn0000546	D	H
v37059	CG1765	Ecdysone receptor	EcR	FBgn0000546	D	H
v101677	CG12196	eggless	egg	FBgn0086908	D	I
31352	CG12196	eggless	egg	FBgn0086908	D	H
32445	CG12196	eggless	egg	FBgn0086908	D	H
34803	CG12196	eggless	egg	FBgn0086908	D	H
29353	CG32180	Ecdysone-induced protein 74EF	Eip74EF	FBgn0000567	D	H
v105301	CG32180	Ecdysone-induced protein 74EF	Eip74EF	FBgn0000567	D	H
v108399	CG8127	Ecdysone-induced protein 75B	Eip75B	FBgn0000568	D	J
26717	CG8127	Ecdysone-induced protein 75B	Eip75B	FBgn0000568	D	H
35780	CG8127	Ecdysone-induced protein 75B	Eip75B	FBgn0000568	D	H
v44851	CG8127	Ecdysone-induced protein 75B	Eip75B	FBgn0000568	D	H
26718	CG18023	Ecdysone-induced protein 78C	Eip78C	FBgn0004865	D	H
v10396	CG18023	Ecdysone-induced protein 78C	Eip78C	FBgn0004865	D	H
41960	CG4220	elbow B	elB	FBgn0004858	D	H
v104620	CG4220	elbow B	elB	FBgn0004858	D	H
26738	CG1007	extra macrochaetae	emc	FBgn0000575	D	H
v100587	CG1007	extra macrochaetae	emc	FBgn0000575	D	H
50673	CG2988	empty spiracles	ems	FBgn0000576	D	H
28726	CG2988	empty spiracles	ems	FBgn0000576	E	H
33715	CG9015	engrailed	en	FBgn0000577	D	H
v105678	CG9015	engrailed	en	FBgn0000577	D	H
v108400	CG11290	enoki mushroom	enok	FBgn0034975	D	I
29518	CG11290	enoki mushroom	enok	FBgn0034975	D	H
41664	CG11290	enoki mushroom	enok	FBgn0034975	D	H
v37527	CG11290	enoki mushroom	enok	FBgn0034975	D	H
v37526	CG11290	enoki mushroom	enok	FBgn0034975	D	H
40917	CG11290	enoki mushroom	enok	FBgn0034975	D	H
42941	CG11290	enoki mushroom	enok	FBgn0034975	D	H
v106313	CG31670	earmuff	erm	FBgn0031375	D	I
26778	CG31670	earmuff	erm	FBgn0031375	D	H
50661	CG31670	earmuff	erm	FBgn0031375	D	H
27085	CG7404	estrogen-related receptor	ERR	FBgn0035849	D	H
50686	CG7404	estrogen-related receptor	ERR	FBgn0035849	D	H
31618	CG14941	extra sexcombs	esc	FBgn0000588	D	H
28514	CG3758	escargot	esg	FBgn0001981	D	H
42846	CG3758	escargot	esg	FBgn0001981	D	H
v108936	CG6338	Ets at 97D	Ets97D	FBgn0004510	D	I
25795	CG6338	Ets at 97D	Ets97D	FBgn0004510	D	H
35749	CG6338	Ets at 97D	Ets97D	FBgn0004510	D	H
v12633	CG6338	Ets at 97D	Ets97D	FBgn0004510	D	H
v107292	CG5583	Ets at 98B	Ets98B	FBgn0005659	D	I
28700	CG5583	Ets at 98B	Ets98B	FBgn0005659	D	H
31104	CG3114	erect wing	ewg	FBgn0005427	D	H
31225	CG3114	erect wing	ewg	FBgn0005427	D	H
34897	CG8933	extradenticle	exd	FBgn0000611	F	I
28733	CG9554	eyes absent	eya	FBgn0000320	D	H
v43911	CG9554	eyes absent	eya	FBgn0000320	D	H
v108071	CG9554	eyes absent	eya	FBgn0000320	D	H
26226	CG10488	eyegone	eyg	FBgn0000625	D	H
v105795	CG11922	forkhead domain 96Cb	fd96Cb	FBgn0004898	D	I
26761	CG11922	forkhead domain 96Cb	fd96Cb	FBgn0004898	D	H
33760	CG10002	fork head	fkh	FBgn0000659	A	I
27072	CG10002	fork head	fkh	FBgn0000659	D	H
v49960	CG10002	fork head	fkh	FBgn0000659	D	H
27994	CG11799	Forkhead box K	FoxK	FBgn0036134	D	H
v110151	CG11799	Forkhead box K	FoxK	FBgn0036134	D	H
25997	CG3143	forkhead box, sub-group O	foxo	FBgn0038197	D	H
32427	CG3143	forkhead box, sub-group O	foxo	FBgn0038197	D	H
32993	CG3143	forkhead box, sub-group O	foxo	FBgn0038197	E	H
32398	CG3143	forkhead box, sub-group O	foxo	FBgn0038197	D	H
27656	CG3143	forkhead box, sub-group O	foxo	FBgn0038197	E	H
v108662	CG2252	female sterile (1) homeotic	fs(1)h	FBgn0004656	D	J
v103329	CG10528	female sterile (2) ltoPP43	fs(2)ltoPP43	FBgn0004811	D	H
27659	CG4059	ftz transcription factor 1	ftz-f1	FBgn0001078	D	I
33625	CG4059	ftz transcription factor 1	ftz-f1	FBgn0001078	D	H
v110662	CG2995	G9a	G9a	FBgn0040372	D	I
29541	CG2995	G9a	G9a	FBgn0040372	D	H
31630	CG2995	G9a	G9a	FBgn0040372	D	H
34817	CG2995	G9a	G9a	FBgn0040372	D	H
31354	CG8411	germ cell-less	gcl	FBgn0005695	D	H
32492	CG8411	germ cell-less	gcl	FBgn0005695	D	H
34608	CG8411	germ cell-less	gcl	FBgn0005695	D	H
v108943	CG4107	Gcn5 acetyltransferase	Gcn5	FBgn0020388	D	H
26214	CG30011	gemini	gem	FBgn0050011	D	H
v107051	CG30011	gemini	gem	FBgn0050011	D	H
26780	CG7672	glass	gl	FBgn0004618	D	H
55301	CG7672	glass	gl	FBgn0004618	D	H
32350	CG11397	gluon	glu	FBgn0015391	D	H
44572	CG1119	Germ line transcription factor 1	Gnf1	FBgn0004913	D	J
v10943	CG1119	Germ line transcription factor 1	Gnf1	FBgn0004913	D	H
41940	CG33133	grauzone	grau	FBgn0001133	D	H
v106879	CG42311	grainy head	grh	FBgn0259211	D	K
28820	CG42311	grainy head	grh	FBgn0259211	D	H
42611	CG42311	grainy head	grh	FBgn0259211	D	H
v101428	CG42311	grainy head	grh	FBgn0259211	D	H
27658	CG9656	grain	grn	FBgn0001138	D	H
33746	CG9656	grain	grn	FBgn0001138	D	H
34014	CG9656	grain	grn	FBgn0001138	D	H
34578	CG9656	grain	grn	FBgn0001138	D	H
v105192	CG9656	grain	grn	FBgn0001138	D	H
v110546	CG8384	groucho	gro	FBgn0001139	D	I
32961	CG6964	Grunge	Gug	FBgn0010825	D	J
v110046	CG5460	Hairless	H	FBgn0001169	D	H
34326	CG6494	hairy	h	FBgn0001168	D	H
27738	CG6494	hairy	h	FBgn0001168	D	H
34703	CG5460	Hairless	H	FBgn0001169	D	H
28977	CG18144	Hand	Hand	FBgn0032209	D	H
v23306	CG18144	Hand	Hand	FBgn0032209	D	H
34704	CG9786	hunchback	hb	FBgn0001180	D	H
32453	CG1710	Host cell factor	Hcf	FBgn0039904	D	H
v46999	CG1710	Host cell factor	Hcf	FBgn0039904	D	H
v105433	CG1710	Host cell factor	Hcf	FBgn0039904	D	H
v46998	CG1710	Host cell factor	Hcf	FBgn0039904	D	H
v30600	CG7471	Histone deacetylase 1	HDAC1	FBgn0015805	D	I
33725	CG7471	Histone deacetylase 1	HDAC1	FBgn0015805	D	H
34846	CG7471	Histone deacetylase 1	HDAC1	FBgn0015805	D	H
v30599	CG7471	Histone deacetylase 1	HDAC1	FBgn0015805	D	H
31616	CG7471	Histone deacetylase 1	HDAC1	FBgn0015805	D	H
31633	CG2128	Histone deacetylase 3	HDAC3	FBgn0025825	D	H
v50213	CG2128	Histone deacetylase 3	HDAC3	FBgn0025825	D	H
v107073	CG2128	Histone deacetylase 3	HDAC3	FBgn0025825	D	H
34778	CG2128	Histone deacetylase 3	HDAC3	FBgn0025825	D	H
34774	CG1770	Histone deacetylase 4	HDAC4	FBgn0041210	D	H
v108831	CG6170	Histone deacetylase 6	HDAC6	FBgn0026428	D	I
31053	CG6170	Histone deacetylase 6	HDAC6	FBgn0026428	E	H
34072	CG6170	Histone deacetylase 6	HDAC6	FBgn0026428	D	H
v106516	CG5825	Histone H3.3A	His3.3A	FBgn0014857	D	I
v12769	CG5825	Histone H3.3A	His3.3A	FBgn0014857	D	H
42620	CG5825	Histone H3.3A	His3.3A	FBgn0014857	D	H
34940	CG8989	Histone H3.3B	His3.3B	FBgn0004828	D	H
29375	CG9310	Hepatocyte nuclear factor 4	Hnf4	FBgn0004914	D	H
32401	CG7041	HP1b	HP1b	FBgn0030082	D	H
v104893	CG6990	HP1c	HP1c	FBgn0039019	D	I
31339	CG6990	HP1c	HP1c	FBgn0039019	D	H
33962	CG6990	HP1c	HP1c	FBgn0039019	D	H
v50520	CG6990	HP1c	HP1c	FBgn0039019	D	H
33624	CG8676	Hormone receptor-like in 39	Hr39	FBgn0261239	D	H
31868	CG43934	Hormone receptor 4	Hr4	FBgn0264562	D	I
v102096	CG16902	Hormone receptor 4	Hr4	FBgn0264562	D	H
v101865	CG3600	Hormone receptor 4	Hr4	FBgn0264562	D	H
27253	CG33183	Hormone receptor-like in 46	Hr46	FBgn0000448	D	H
27254	CG33183	Hormone receptor-like in 46	Hr46	FBgn0000448	D	H
51442	CG33183	Hormone receptor-like in 46	Hr46	FBgn0000448	D	H
v12044	CG33183	Hormone receptor-like in 46	Hr46	FBgn0000448	D	H
v106837	CG33183	Hormone receptor-like in 46	Hr46	FBgn0000448	D	H
31990	CG7199	Hormone-receptor-like in 78	Hr78	FBgn0015239	D	H
v109435	CG7199	Hormone-receptor-like in 78	Hr78	FBgn0015239	D	H
27992	CG11783	Hormone receptor-like in 96	Hr96	FBgn0015240	D	H
v101555	CG10377	Heterogeneous nuclear ribonucleoprotein at 27C	Hrb27C	FBgn0004838	C	I
31684	CG10377	Heterogeneous nuclear ribonucleoprotein at 27C	Hrb27C	FBgn0004838	D	H
31685	CG10377	Heterogeneous nuclear ribonucleoprotein at 27C	Hrb27C	FBgn0004838	D	H
33716	CG10377	Heterogeneous nuclear ribonucleoprotein at 27C	Hrb27C	FBgn0004838	D	H
v105978	CG9854	hiiragi	hrg	FBgn0015949	D	H
28603	CG9854	hiiragi	hrg	FBgn0015949	D	H
v48691	CG5748	Heat shock factor	Hsf	FBgn0001222	D	K
v37699	CG5748	Heat shock factor	Hsf	FBgn0001222	D	I
v108851	CG5748	Heat shock factor	Hsf	FBgn0001222	D	I
27070	CG5748	Heat shock factor	Hsf	FBgn0001222	D	H
v48692	CG5748	Heat shock factor	Hsf	FBgn0001222	D	H
34637	CG17117	homothorax	hth	FBgn0001235	A	I
v12763	CG17117	homothorax	hth	FBgn0001235	B	I
v100630	CG17117	homothorax	hth	FBgn0001235	D	I
v12764	CG17117	homothorax	hth	FBgn0001235	E	H
27655	CG17117	homothorax	hth	FBgn0001235	D	H
31754	CG34422	hat-trick	htk	FBgn0085451	D	H
v40437	CG34422	hat-trick	htk	FBgn0085451	D	H
41675	CG17835	invected	inv	FBgn0001269	D	H
v49951	CG17835	invected	inv	FBgn0001269	D	H
29594	CG5247	Inverted repeat-binding protein	Irbp	FBgn0011774	D	H
v16758	CG5247	Inverted repeat-binding protein	Irbp	FBgn0011774	D	H
33652	CG6272	Inverted repeat binding protein 18 kDa	Irbp18	FBgn0036126	D	H
v34156	CG6272	Inverted repeat binding protein 18 kDa	Irbp18	FBgn0036126	C	H
v101871	CG6272	Inverted repeat binding protein 18 kDa	Irbp18	FBgn0036126	D	H
31111	CG8625	Imitation SWI	Iswi	FBgn0011604	D	H
32845	CG8625	Imitation SWI	Iswi	FBgn0011604	D	H
26184	CG3654	Jumonji, AT rich interactive domain 2	Jarid2	FBgn0036004	D	H
32891	CG3654	Jumonji, AT rich interactive domain 2	Jarid2	FBgn0036004	D	H
40855	CG3654	Jumonji, AT rich interactive domain 2	Jarid2	FBgn0036004	D	H
v109290	CG3654	Jumonji, AT rich interactive domain 2	Jarid2	FBgn0036004	D	H
55633	CG9397	jing	jing	FBgn0086655	D	I
27024	CG9397	jing	jing	FBgn0086655	D	H
35750	CG9397	jing	jing	FBgn0086655	D	H
31595	CG2275	Jun-related antigen	Jra	FBgn0001291	D	H
v10835	CG2275	Jun-related antigen	Jra	FBgn0001291	D	H
v107997	CG2275	Jun-related antigen	Jra	FBgn0001291	D	H
32923	CG11063	Ajuba LIM protein	jub	FBgn0030530	B	I
41938	CG11063	Ajuba LIM protein	jub	FBgn0030530	D	H
31322	CG33956	kayak	kay	FBgn0001297	D	H
31391	CG33956	kayak	kay	FBgn0001297	D	H
33379	CG33956	kayak	kay	FBgn0001297	D	H
27722	CG33956	kayak	kay	FBgn0001297	E	H
31360	CG11033	Lysine (K)-specific demethylase 2	Kdm2	FBgn0037659	D	H
33699	CG11033	Lysine (K)-specific demethylase 2	Kdm2	FBgn0037659	D	H
v109295	CG11033	Lysine (K)-specific demethylase 2	Kdm2	FBgn0037659	D	H
34739	CG5575	ken and barbie	ken	FBgn0011236	D	H
31916	CG10197	knot	kn	FBgn0001319	D	H
v103837	CG10197	knot	kn	FBgn0001319	D	H
v109914	CG10197	knot	kn	FBgn0001319	D	H
34705	CG4717	knirps	kni	FBgn0001320	A	I
36664	CG4761	knirps-like	knrl	FBgn0001323	D	H
v23142	CG8491	kohtalo	kto	FBgn0001324	D	I
34588	CG8491	kohtalo	kto	FBgn0001324	D	H
v23143	CG8491	kohtalo	kto	FBgn0001324	D	H
v23825	CG1639	lethal (1) 10Bb	l(1)10Bb	FBgn0001491	D	H
v43118	CG4195	lethal (3) 73Ah	l(3)73Ah	FBgn0002283	D	H
v43120	CG4195	lethal (3) 73Ah	l(3)73Ah	FBgn0002283	D	H
v101417	CG4195	lethal (3) 73Ah	l(3)73Ah	FBgn0002283	D	H
28076	CG5954	lethal (3) malignant brain tumor	l(3)mbt	FBgn0002441	D	H
35052	CG5954	lethal (3) malignant brain tumor	l(3)mbt	FBgn0002441	E	H
v2989	CG10922	La autoantigen-like	La	FBgn0011638	C	H
v52323	CG6570	ladybird late	lbl	FBgn0008651	D	H
v103231	CG6570	ladybird late	lbl	FBgn0008651	D	H
v13308	CG2684	lodestar	lds	FBgn0002542	D	H
28944	CG9088	little imaginal discs	lid	FBgn0031759	D	H
v103830	CG9088	little imaginal discs	lid	FBgn0031759	D	H
26314	CG8817	lilliputian	lilli	FBgn0041111	D	H
34592	CG8817	lilliputian	lilli	FBgn0041111	D	H
v106142	CG8817	lilliputian	lilli	FBgn0041111	D	H
29341	CG11354	Lim1	Lim1	FBgn0026411	D	H
v104468	CG11354	Lim1	Lim1	FBgn0026411	D	H
51831	CG11354	Lim1	Lim1	FBgn0026411	D	H
28790	CG42679	Limpet	Lmpt	FBgn0261565	D	H
v100113	CG42679	Limpet	Lmpt	FBgn0261565	D	H
v100716	CG42679	Limpet	Lmpt	FBgn0261565	D	H
v105170	CG42679	Limpet	Lmpt	FBgn0261565	D	H
25994	CG42679	Limpet	Lmpt	FBgn0261565	D	H
41937	CG9797	Motif 1 Binding Protein	M1BP	FBgn0037445	C	I
32858	CG9797	Motif 1 Binding Protein	M1BP	FBgn0037445	F	I
v110517	CG12399	Mothers against dpp	Mad	FBgn0011648	D	I
31315	CG12399	Mothers against dpp	Mad	FBgn0011648	D	H
31316	CG12399	Mothers against dpp	Mad	FBgn0011648	D	H
25986	CG9954	maf-S	maf-S	FBgn0034534	D	H
v109303	CG9954	maf-S	maf-S	FBgn0034534	D	H
40853	CG9954	maf-S	maf-S	FBgn0034534	C	H
v110332	CG9648	Max	Max	FBgn0017578	D	I
29328	CG9648	Max	Max	FBgn0017578	D	H
40851	CG9648	Max	Max	FBgn0017578	D	H
v107151	CG8208	Methyl-CpG binding domain protein-like	MBD-like	FBgn0027950	D	H
44105	CG8208	Methyl-CpG binding domain protein-like	MBD-like	FBgn0027950	D	H
38239	CG8208	Methyl-CpG binding domain protein-like	MBD-like	FBgn0027950	D	H
27029	CG10042	MBD-R2	MBD-R2	FBgn0038016	C	I
v110429	CG10042	MBD-R2	MBD-R2	FBgn0038016	D	I
v107193	CG4143	multiprotein bridging factor 1	mbf1	FBgn0262732	D	I
28550	CG4143	multiprotein bridging factor 1	mbf1	FBgn0262732	D	H
v12752	CG4143	multiprotein bridging factor 1	mbf1	FBgn0262732	D	H
35771	CG7538	Minichromosome maintenance 2	Mcm2	FBgn0014861	D	H
v106767	CG1775	Medea	Med	FBgn0011655	D	I
31928	CG1775	Medea	Med	FBgn0011655	D	H
v19689	CG1775	Medea	Med	FBgn0011655	E	H
v19688	CG1775	Medea	Med	FBgn0011655	D	H
v12754	CG5057	Mediator complex subunit 10	MED10	FBgn0036581	A	I
34031	CG5057	Mediator complex subunit 10	MED10	FBgn0036581	D	H
v103650	CG5057	Mediator complex subunit 10	MED10	FBgn0036581	D	H
v12755	CG5057	Mediator complex subunit 10	MED10	FBgn0036581	D	H
v106766	CG6884	Mediator complex subunit 11	MED11	FBgn0036811	D	I
34083	CG6884	Mediator complex subunit 11	MED11	FBgn0036811	D	H
34575	CG12031	Mediator complex subunit 14	MED14	FBgn0035145	D	I
v15877	CG12031	Mediator complex subunit 14	MED14	FBgn0035145	D	H
32517	CG4184	Mediator complex subunit 15	MED15	FBgn0027592	D	I
34012	CG5465	Mediator complex subunit 16	MED16	FBgn0034707	D	I
v106760	CG14802	Mediator complex subunit 18	MED18	FBgn0026873	D	H
34577	CG18780	Mediator complex subunit 20	MED20	FBgn0013531	D	H
v52484	CG18780	Mediator complex subunit 20	MED20	FBgn0013531	D	H
v52483	CG18780	Mediator complex subunit 20	MED20	FBgn0013531	D	H
v104581	CG3034	Mediator complex subunit 22	MED22	FBgn0040339	D	I
34573	CG3034	Mediator complex subunit 22	MED22	FBgn0040339	D	H
33755	CG7999	Mediator complex subunit 24	MED24	FBgn0035851	D	H
28572	CG1793	Mediator complex subunit 26	MED26	FBgn0039923	D	H
v51476	CG1793	Mediator complex subunit 26	MED26	FBgn0039923	D	H
34576	CG1245	Mediator complex subunit 27	MED27	FBgn0037359	D	H
v106703	CG1245	Mediator complex subunit 27	MED27	FBgn0037359	D	H
34574	CG1057	Mediator complex subunit 31	MED31	FBgn0037262	D	H
v101488	CG1057	Mediator complex subunit 31	MED31	FBgn0037262	D	H
28699	CG1429	Myocyte enhancer factor 2	Mef2	FBgn0011656	D	I
v15549	CG1429	Myocyte enhancer factor 2	Mef2	FBgn0011656	D	H
33676	CG1244	MEP-1	MEP-1	FBgn0035357	D	H
34033	CG4976	Mes-4	Mes-4	FBgn0039559	D	H
32461	CG6061	Myb-interacting protein 120	mip120	FBgn0033846	D	H
32462	CG3480	Myb-interacting protein 130	mip130	FBgn0023509	D	H
v26205	CG3480	Myb-interacting protein 130	mip130	FBgn0023509	D	H
32834	CG15119	Myb-interacting protein 40	mip40	FBgn0034430	A	I
v108519	CG43369	Mitf	Mitf	FBgn0263112	D	I
34835	CG43369	Mitf	Mitf	FBgn0263112	D	H
v109184	CG43369	Mitf	Mitf	FBgn0263112	D	H
43998	CG43369	Mitf	Mitf	FBgn0263112	D	H
44561	CG43369	Mitf	Mitf	FBgn0263112	D	H
34864	CG11680	maleless	mle	FBgn0002774	A	I
v101991	CG13316	Mnt	Mnt	FBgn0023215	D	I
29329	CG13316	Mnt	Mnt	FBgn0023215	D	H
33907	CG32491	modifier of mdg4	mod(mdg4)	FBgn0002781	D	H
v105370	CG3025	males absent on the first	mof	FBgn0014340	D	I
31401	CG3025	males absent on the first	mof	FBgn0014340	D	H
33698	CG3025	males absent on the first	mof	FBgn0014340	D	H
27059	CG18362	Mondo	Mondo	FBgn0032940	D	H
v52606	CG18362	Mondo	Mondo	FBgn0032940	D	H
v52607	CG18362	Mondo	Mondo	FBgn0032940	D	H
v109821	CG18362	Mondo	Mondo	FBgn0032940	D	H
31930	CG32296	Myocardin-related transcription factor	Mrtf	FBgn0052296	D	I
v103917	CG32296	Myocardin-related transcription factor	Mrtf	FBgn0052296	D	I
31626	CG10385	male-specific lethal 1	msl-1	FBgn0005617	D	H
39012	CG10385	male-specific lethal 1	msl-1	FBgn0005617	D	H
v9239	CG10385	male-specific lethal 1	msl-1	FBgn0005617	D	H
v9240	CG10385	male-specific lethal 1	msl-1	FBgn0005617	D	H
31627	CG3241	male-specific lethal 2	msl-2	FBgn0005616	D	H
v29356	CG3241	male-specific lethal 2	msl-2	FBgn0005616	D	H
33745	CG2244	Metastasis associated 1-like	MTA1-like	FBgn0027951	D	H
v110632	CG2244	Metastasis associated 1-like	MTA1-like	FBgn0027951	D	H
34905	CG2244	Metastasis associated 1-like	MTA1-like	FBgn0027951	D	H
34624	CG2244	Metastasis associated 1-like	MTA1-like	FBgn0027951	D	H
33381	CG3743	Metal response element-binding Transcription Factor-1	MTF-1	FBgn0040305	D	H
34094	CG3743	Metal response element-binding Transcription Factor-1	MTF-1	FBgn0040305	D	H
52986	CG3743	Metal response element-binding Transcription Factor-1	MTF-1	FBgn0040305	D	H
v110383	CG4644	mitochondrial RNA polymerase	mtRNApol	FBgn0261938	B	I
35732	CG4644	mitochondrial RNA polymerase	mtRNApol	FBgn0261938	C	I
27055	CG3910	mitochondrial transcription factor B2	mtTFB2	FBgn0037778	C	I
v107086	CG3910	mitochondrial transcription factor B2	mtTFB2	FBgn0037778	C	I
35044	CG12047	mushroom body defect	mud	FBgn0002873	D	H
v50554	CG10890	mutagen-sensitive 201	mus201	FBgn0002887	D	H
v50555	CG10890	mutagen-sensitive 201	mus201	FBgn0002887	D	H
32446	CG12124	multi sex combs	mxc	FBgn0260789	D	H
26237	CG9045	Myb oncogene-like	Myb	FBgn0002914	D	H
35053	CG9045	Myb oncogene-like	Myb	FBgn0002914	D	H
v110672	CG9045	Myb oncogene-like	Myb	FBgn0002914	D	H
v1112	CG3936	Notch	N	FBgn0004647	D	J
v100002	CG3936	Notch	N	FBgn0004647	D	I
31180	CG3936	Notch	N	FBgn0004647	D	H
31383	CG3936	Notch	N	FBgn0004647	D	H
31502	CG3936	Notch	N	FBgn0004647	D	H
33611	CG3936	Notch	N	FBgn0004647	D	H
v27228	CG3936	Notch	N	FBgn0004647	D	H
v27229	CG3936	Notch	N	FBgn0004647	D	H
27988	CG3936	Notch	N	FBgn0004647	D	H
28981	CG3936	Notch	N	FBgn0004647	D	H
31503	CG3936	Notch	N	FBgn0004647	D	H
33616	CG3936	Notch	N	FBgn0004647	D	H
v105121	CG3845	NAT1	NAT1	FBgn0010488	D	H
32357	CG3845	NAT1	NAT1	FBgn0010488	D	H
27302	CG3845	NAT1	NAT1	FBgn0010488	D	H
v12577	CG6751	no child left behind	nclb	FBgn0263510	D	I
v107563	CG6751	no child left behind	nclb	FBgn0263510	D	H
27724	CG15319	nejire	nej	FBgn0261617	D	I
v102885	CG15319	nejire	nej	FBgn0261617	D	I
37489	CG15319	nejire	nej	FBgn0261617	D	H
31728	CG15319	nejire	nej	FBgn0261617	D	H
36682	CG15319	nejire	nej	FBgn0261617	D	H
32897	CG5874	Negative elongation factor A	Nelf-A	FBgn0038872	D	H
v21009	CG5994	Negative elongation factor E	Nelf-E	FBgn0017430	D	H
32835	CG5994	Negative elongation factor E	Nelf-E	FBgn0017430	D	H
v12584	CG13906	nervous fingers 1	nerfin-1	FBgn0028999	D	H
28324	CG13906	nervous fingers 1	nerfin-1	FBgn0028999	D	H
55395	CG13906	nervous fingers 1	nerfin-1	FBgn0028999	D	H
26204	CG11450	net	net	FBgn0002931	D	H
v108791	CG11450	net	net	FBgn0002931	D	H
v106132	CG3891	Nuclear factor Y-box A	Nf-YA	FBgn0035993	D	I
25991	CG3891	Nuclear factor Y-box A	Nf-YA	FBgn0035993	D	H
v107032	CG11172	NFAT nuclear factor	NFAT	FBgn0030505	D	I
v30567	CG11172	NFAT nuclear factor	NFAT	FBgn0030505	D	H
31929	CG2380	Nuclear factor I	NfI	FBgn0042696	D	H
v14918	CG2380	Nuclear factor I	NfI	FBgn0042696	D	H
31908	CG8524	NK7.1	NK7.1	FBgn0024321	D	H
v108177	CG8524	NK7.1	NK7.1	FBgn0024321	D	H
29370	CG4491	no ocelli	noc	FBgn0005771	D	H
50659	CG4491	no ocelli	noc	FBgn0005771	D	H
v101567	CG10328	nonA-like	nonA-l	FBgn0015520	A	I
v106587	CG34407	Not1	Not1	FBgn0085436	D	I
v12571	CG34407	Not1	Not1	FBgn0085436	F	I
v13740	CG34407	Not1	Not1	FBgn0085436	F	I
v41680	CG34407	Not1	Not1	FBgn0085436	F	I
28681	CG34407	Not1	Not1	FBgn0085436	F	I
31696	CG34407	Not1	Not1	FBgn0085436	D	H
32836	CG34407	Not1	Not1	FBgn0085436	D	H
v45463	CG34407	Not1	Not1	FBgn0085436	D	H
v41681	CG34407	Not1	Not1	FBgn0085436	F	H
32957	CG18616	CCR4-NOT transcription complex subunit 10	Not10	FBgn0260444	D	H
v37545	CG8426	Not3	Not3	FBgn0033029	F	I
v37547	CG8426	Not3	Not3	FBgn0033029	F	I
55305	CG34395	nubbin	nub	FBgn0085424	A	I
v105044	CG34395	nubbin	nub	FBgn0085424	D	H
28338	CG34395	nubbin	nub	FBgn0085424	D	H
31341	CG4634	Nucleosome remodeling factor - 38kD	Nurf-38	FBgn0016687	C	I
v103776	CG4634	Nucleosome remodeling factor - 38kD	Nurf-38	FBgn0016687	C	I
v3200	CG4634	Nucleosome remodeling factor - 38kD	Nurf-38	FBgn0016687	D	H
25923	CG42702	O/E-associated zinc finger protein	Oaz	FBgn0261613	D	H
v107061	CG42702	O/E-associated zinc finger protein	Oaz	FBgn0261613	D	H
28295	CG3851	odd skipped	odd	FBgn0002985	D	H
v107257	CG3851	odd skipped	odd	FBgn0002985	D	H
25979	CG5545	Olig family	Oli	FBgn0032651	D	H
42560	CG5545	Olig family	Oli	FBgn0032651	D	H
v104400	CG5545	Olig family	Oli	FBgn0032651	D	H
29343	CG1922	onecut	onecut	FBgn0028996	D	H
35025	CG1922	onecut	onecut	FBgn0028996	D	H
v10663	CG1922	onecut	onecut	FBgn0028996	D	H
v101531	CG1133	odd paired	opa	FBgn0003002	D	I
34706	CG1133	odd paired	opa	FBgn0003002	D	H
31910	CG18455	Optix	Optix	FBgn0025360	D	H
55306	CG18455	Optix	Optix	FBgn0025360	D	H
31266	CG7467	osa	osa	FBgn0261885	E	I
v7810	CG7467	osa	osa	FBgn0261885	D	I
38285	CG7467	osa	osa	FBgn0261885	D	H
42627	CG6824	ovo	ovo	FBgn0003028	D	H
29351	CG33336	p53	p53	FBgn0039044	D	H
v103001	CG33336	p53	p53	FBgn0039044	D	H
41720	CG33336	p53	p53	FBgn0039044	D	H
26743	CG34403	pangolin	pan	FBgn0085432	D	H
31110	CG32443	Polycomb	Pc	FBgn0003042	E	H
33622	CG32443	Polycomb	Pc	FBgn0003042	E	H
33981	CG4107	Gcn5 acetyltransferase	Gcn5	FBgn0020388	D	H
31189	CG5109	Polycomblike	Pcl	FBgn0003044	D	H
33945	CG5109	Polycomblike	Pcl	FBgn0003044	D	H
33946	CG5109	Polycomblike	Pcl	FBgn0003044	D	H
v108384	CG9193	Proliferating cell nuclear antigen	PCNA	FBgn0005655	D	I
33043	CG9193	Proliferating cell nuclear antigen	PCNA	FBgn0005655	D	H
v51253	CG9193	Proliferating cell nuclear antigen	PCNA	FBgn0005655	D	H
v51252	CG9193	Proliferating cell nuclear antigen	PCNA	FBgn0005655	D	H
26749	CG42698	pou domain motif 3	pdm3	FBgn0261588	D	H
53887	CG42698	pou domain motif 3	pdm3	FBgn0261588	D	H
35726	CG42698	pou domain motif 3	pdm3	FBgn0261588	C	H
v37769	CG17888	PAR-domain protein 1	Pdp1	FBgn0016694	D	H
26212	CG17888	PAR-domain protein 1	Pdp1	FBgn0016694	D	H
40863	CG17888	PAR-domain protein 1	Pdp1	FBgn0016694	D	H
28735	CG12212	pebbled	peb	FBgn0003053	D	H
33901	CG12212	pebbled	peb	FBgn0003053	D	H
33943	CG12212	pebbled	peb	FBgn0003053	D	H
31285	CG2647	period	per	FBgn0003068	D	H
31659	CG2647	period	per	FBgn0003068	D	H
40878	CG2647	period	per	FBgn0003068	D	H
31190	CG3895	polyhomeotic distal	ph-d	FBgn0004860	D	H
31608	CG18412	polyhomeotic proximal	ph-p	FBgn0004861	D	H
v10679	CG18412	polyhomeotic proximal	ph-p	FBgn0004861	D	H
v100811	CG18412	polyhomeotic proximal	ph-p	FBgn0004861	D	H
33669	CG18412	polyhomeotic proximal	ph-p	FBgn0004861	D	H
31609	CG17743	pleiohomeotic	pho	FBgn0002521	D	H
42926	CG17743	pleiohomeotic	pho	FBgn0002521	D	H
v110466	CG17743	pleiohomeotic	pho	FBgn0002521	D	H
28935	CG3978	pannier	pnr	FBgn0003117	D	H
33744	CG3978	pannier	pnr	FBgn0003117	D	H
34659	CG3978	pannier	pnr	FBgn0003117	D	H
33697	CG3978	pannier	pnr	FBgn0003117	F	H
v101522	CG3978	pannier	pnr	FBgn0003117	D	H
31936	CG17077	pointed	pnt	FBgn0003118	D	H
35038	CG17077	pointed	pnt	FBgn0003118	D	H
v105390	CG17077	pointed	pnt	FBgn0003118	D	H
32840	CG11375	polybromo	polybromo	FBgn0039227	D	H
30492	CG5684	Pop2	Pop2	FBgn0036239	F	I
26745	CG17228	prospero	pros	FBgn0004595	D	H
42538	CG17228	prospero	pros	FBgn0004595	D	H
v101477	CG17228	prospero	pros	FBgn0004595	D	H
31611	CG3886	Posterior sex combs	Psc	FBgn0005624	D	H
38261	CG3886	Posterior sex combs	Psc	FBgn0005624	D	H
31741	CG32133	PAX transcription activation domain interacting protein	ptip	FBgn0052133	D	H
v101363	CG1507	Purine-rich binding protein-α	Pur-alpha	FBgn0022361	D	H
v10696	CG7413	Retinoblastoma-family protein	Rbf	FBgn0015799	D	H
v101462	CG14213	Required for cell differentiation 1 ortholog	Rcd-1	FBgn0031047	D	H
v104471	CG1101	RNA and export factor binding protein 1	Ref1	FBgn0010774	F	I
34626	CG1101	RNA and export factor binding protein 1	Ref1	FBgn0010774	D	H
v12031	CG1101	RNA and export factor binding protein 1	Ref1	FBgn0010774	D	H
v108469	CG11992	Relish	Rel	FBgn0014018	D	I
28943	CG11992	Relish	Rel	FBgn0014018	D	H
33661	CG11992	Relish	Rel	FBgn0014018	D	H
v49414	CG11992	Relish	Rel	FBgn0014018	D	H
28339	CG31240	reversed polarity	repo	FBgn0011701	D	H
50735	CG31240	reversed polarity	repo	FBgn0011701	D	H
v19021	CG9750	reptin	rept	FBgn0040075	F	I
v103483	CG9750	reptin	rept	FBgn0040075	D	H
26309	CG5403	retained	retn	FBgn0004795	D	H
v100579	CG5403	retained	retn	FBgn0004795	D	H
25971	CG8092	relative of woc	row	FBgn0033998	D	H
v100563	CG5422	Rox8	Rox8	FBgn0005649	D	H
32472	CG5422	Rox8	Rox8	FBgn0005649	E	H
28035	CG5422	Rox8	Rox8	FBgn0005649	D	H
41971	CG5655	Repressor splicing factor 1	Rsf1	FBgn0011305	D	H
v110392	CG10955	Rtf1	Rtf1	FBgn0034722	D	I
31718	CG10955	Rtf1	Rtf1	FBgn0034722	D	H
34850	CG10955	Rtf1	Rtf1	FBgn0034722	D	H
28673	CG1849	runt	run	FBgn0003300	D	H
34707	CG1849	runt	run	FBgn0003300	D	H
25980	CG12952	salivary gland-expressed bHLH	sage	FBgn0037672	D	H
33714	CG6464	spalt major	salm	FBgn0261648	D	H
v3030	CG6464	spalt major	salm	FBgn0261648	D	H
v101052	CG6464	spalt major	salm	FBgn0261648	D	H
v3029	CG6464	spalt major	salm	FBgn0261648	D	H
v28386	CG4881	spalt-related	salr	FBgn0000287	C	I
29549	CG4881	spalt-related	salr	FBgn0000287	D	H
v28387	CG4881	spalt-related	salr	FBgn0000287	C	H
29549	CG4881	spalt-related	salr	FBgn0000287	D	H
27049	CG5580	scribbler	sbb	FBgn0010575	D	H
26206	CG3827	scute	sc	FBgn0004170	D	H
v105951	CG3827	scute	sc	FBgn0004170	D	H
31612	CG5595	Sex combs extra	Sce	FBgn0003330	D	H
v106328	CG5595	Sex combs extra	Sce	FBgn0003330	D	H
v109418	CG3576	schlank	schlank	FBgn0040918	D	I
v41115	CG3576	schlank	schlank	FBgn0040918	D	H
v33896	CG3576	schlank	schlank	FBgn0040918	F	H
v33897	CG3576	schlank	schlank	FBgn0040918	D	H
29340	CG3576	schlank	schlank	FBgn0040918	D	H
v109597	CG9495	Sex comb on midleg	Scm	FBgn0003334	D	I
31614	CG9495	Sex comb on midleg	Scm	FBgn0003334	D	H
55278	CG9495	Sex comb on midleg	Scm	FBgn0003334	D	H
28676	CG1030	Sex combs reduced	Scr	FBgn0003339	D	H
50662	CG1030	Sex combs reduced	Scr	FBgn0003339	D	H
v105201	CG1130	scratch	scrt	FBgn0004880	D	I
27025	CG1130	scratch	scrt	FBgn0004880	D	H
55309	CG1130	scratch	scrt	FBgn0004880	D	H
29352	CG8544	scalloped	sd	FBgn0003345	D	H
v101497	CG8544	scalloped	sd	FBgn0003345	D	H
55404	CG8544	scalloped	sd	FBgn0003345	D	H
v106028	CG32120	senseless	sens	FBgn0002573	D	I
27287	CG32120	senseless	sens	FBgn0002573	E	H
55310	CG32120	senseless	sens	FBgn0002573	D	H
31355	CG1716	Set2	Set2	FBgn0030486	D	H
33706	CG1716	Set2	Set2	FBgn0030486	D	H
v106459	CG1716	Set2	Set2	FBgn0030486	D	H
42511	CG1716	Set2	Set2	FBgn0030486	D	H
28677	CG16975	Scm-related gene containing four mbt domains	Sfmbt	FBgn0032475	D	H
v52247	CG16975	Scm-related gene containing four mbt domains	Sfmbt	FBgn0032475	D	H
v52249	CG16975	Scm-related gene containing four mbt domains	Sfmbt	FBgn0032475	D	H
v101326	CG30390	SAGA-associated factor 29 ortholog	Sgf29	FBgn0050390	D	H
39000	CG30390	SAGA-associated factor 29 ortholog	Sgf29	FBgn0050390	D	H
v105643	CG7734	schnurri	shn	FBgn0003396	B	I
34689	CG7734	schnurri	shn	FBgn0003396	D	H
v106187	CG45051	similar	sima	FBgn0266411	D	I
v106504	CG45051	similar	sima	FBgn0266411	D	H
26207	CG45051	similar	sima	FBgn0266411	D	H
33894	CG45051	similar	sima	FBgn0266411	D	H
33895	CG45051	similar	sima	FBgn0266411	D	H
32368	CG8815	Sin3A	Sin3A	FBgn0022764	D	H
v10808	CG8815	Sin3A	Sin3A	FBgn0022764	D	H
v105852	CG8815	Sin3A	Sin3A	FBgn0022764	D	H
31636	CG5216	Sirtuin 1	Sirt1	FBgn0024291	D	H
32481	CG5216	Sirtuin 1	Sirt1	FBgn0024291	D	H
v23199	CG5216	Sirtuin 1	Sirt1	FBgn0024291	D	H
v105502	CG5216	Sirtuin 1	Sirt1	FBgn0024291	D	H
v110639	CG3187	Sirtuin 4	Sirt4	FBgn0029783	D	I
33984	CG3187	Sirtuin 4	Sirt4	FBgn0029783	D	H
v40295	CG3187	Sirtuin 4	Sirt4	FBgn0029783	D	H
31638	CG3187	Sirtuin 4	Sirt4	FBgn0029783	D	H
31093	CG11305	Sirtuin 7	Sirt7	FBgn0039631	D	H
32483	CG11305	Sirtuin 7	Sirt7	FBgn0039631	E	H
v104958	CG3871	Six4	Six4	FBgn0027364	D	I
30510	CG3871	Six4	Six4	FBgn0027364	D	H
v48598	CG3871	Six4	Six4	FBgn0027364	D	H
27043	CG4354	slow border cells	slbo	FBgn0005638	D	H
53309	CG4354	slow border cells	slbo	FBgn0005638	D	H
29344	CG6534	slouch	slou	FBgn0002941	D	H
v105717	CG6534	slouch	slou	FBgn0002941	D	H
29354	CG16738	sloppy paired 1	slp1	FBgn0003430	D	H
34633	CG16738	sloppy paired 1	slp1	FBgn0003430	D	H
v107562	CG16738	sloppy paired 1	slp1	FBgn0003430	D	H
34634	CG2939	sloppy paired 2	slp2	FBgn0004567	D	H
32369	CG10212	Structural maintenance of chromosomes 2	SMC2	FBgn0027783	A	I
v103406	CG10212	Structural maintenance of chromosomes 2	SMC2	FBgn0027783	D	I
v10713	CG10212	Structural maintenance of chromosomes 2	SMC2	FBgn0027783	D	H
v105687	CG2262	Smad on X	Smox	FBgn0025800	D	J
26756	CG2262	Smad on X	Smox	FBgn0025800	C	H
34087	CG4013	Smrter	Smr	FBgn0263865	D	H
34528	CG4013	Smrter	Smr	FBgn0263865	D	H
27068	CG4013	Smrter	Smr	FBgn0263865	F	H
31934	CG34421	Sno oncogene	Snoo	FBgn0085450	D	H
v52513	CG34421	Sno oncogene	Snoo	FBgn0085450	D	H
v12645	CG1064	Snf5-related 1	Snr1	FBgn0011715	D	J
v108599	CG1064	Snf5-related 1	Snr1	FBgn0011715	D	I
32372	CG1064	Snf5-related 1	Snr1	FBgn0011715	D	H
31912	CG11121	sine oculis	so	FBgn0003460	D	H
35028	CG11121	sine oculis	so	FBgn0003460	D	H
26220	CG11153	Sox102F	Sox102F	FBgn0039938	D	H
34794	CG3090	Sox box protein 14	Sox14	FBgn0005612	D	J
26221	CG3090	Sox box protein 14	Sox14	FBgn0005612	D	H
v107146	CG3090	Sox box protein 14	Sox14	FBgn0005612	D	H
25996	CG18024	SoxNeuro	SoxN	FBgn0029123	D	H
v109810	CG1343	Sp1	Sp1	FBgn0020378	D	H
33398	CG18497	split ends	spen	FBgn0016977	F	I
v48846	CG18497	split ends	spen	FBgn0016977	D	H
v49542	CG18497	split ends	spen	FBgn0016977	D	H
v49543	CG18497	split ends	spen	FBgn0016977	D	H
v108828	CG18497	split ends	spen	FBgn0016977	D	H
v108459	CG12372	spt4	spt4	FBgn0028683	D	J
32896	CG12372	spt4	spt4	FBgn0028683	D	I
v19793	CG7626	Spt5	Spt5	FBgn0040273	D	H
34837	CG7626	Spt5	Spt5	FBgn0040273	D	H
32373	CG12225	Spt6	Spt6	FBgn0028982	F	i
v31701	CG12225	Spt6	Spt6	FBgn0028982	D	H
v32395	CG16901	squid	sqd	FBgn0263396	D	H
31302	CG16901	squid	sqd	FBgn0263396	D	H
31686	CG16901	squid	sqd	FBgn0263396	D	H
53891	CG16901	squid	sqd	FBgn0263396	D	H
55169	CG16901	squid	sqd	FBgn0263396	D	H
51509	CG5557	squeeze	sqz	FBgn0010768	D	H
v105282	CG7847	stripe	sr	FBgn0003499	D	I
27701	CG7847	stripe	sr	FBgn0003499	D	H
25975	CG8522	Sterol regulatory element binding protein	SREBP	FBgn0261283	D	H
v103355	CG9809	spargel	srl	FBgn0037248	D	I
33914	CG9809	spargel	srl	FBgn0037248	D	H
33915	CG9809	spargel	srl	FBgn0037248	D	H
34623	CG3992	serpent	srp	FBgn0003507	A	I
v109521	CG3992	serpent	srp	FBgn0003507	B	I
28606	CG3992	serpent	srp	FBgn0003507	D	H
34080	CG3992	serpent	srp	FBgn0003507	D	H
35813	CG3992	serpent	srp	FBgn0003507	D	H
v103016	CG8396	Single stranded-binding protein c31A	Ssb-c31a	FBgn0015299	D	I
v105103	CG11115	Suppressor of Stem-Loop mutation ortholog	Ssl1	FBgn0037202	D	I
29464	CG11115	Suppressor of Stem-Loop mutation ortholog	Ssl1	FBgn0037202	D	H
26222	CG4817	Structure specific recognition protein	Ssrp	FBgn0010278	C	I
51519	CG4817	Structure specific recognition protein	Ssrp	FBgn0010278	D	H
v106980	CG4257	Signal-transducer and activator of transcription protein at 92E	Stat92E	FBgn0016917	D	I
31317	CG4257	Signal-transducer and activator of transcription protein at 92E	Stat92E	FBgn0016917	D	H
31318	CG4257	Signal-transducer and activator of transcription protein at 92E	Stat92E	FBgn0016917	D	H
33637	CG4257	Signal-transducer and activator of transcription protein at 92E	Stat92E	FBgn0016917	D	H
v43866	CG4257	Signal-transducer and activator of transcription protein at 92E	Stat92E	FBgn0016917	E	H
44051	CG3647	shuttle craft	stc	FBgn0001978	E	H
28559	CG6054	Suppressor of fused	Su(fu)	FBgn0005355	D	H
v35055	CG6054	Suppressor of fused	Su(fu)	FBgn0005355	D	H
55315	CG6054	Suppressor of fused	Su(fu)	FBgn0005355	D	H
28900	CG3497	Suppressor of Hairless	Su(H)	FBgn0004837	D	H
v103597	CG3497	Suppressor of Hairless	Su(H)	FBgn0004837	D	H
33982	CG6222	suppressor of sable	su(s)	FBgn0003575	D	H
v10853	CG6222	suppressor of sable	su(s)	FBgn0003575	D	H
v105657	CG32217	Su(Tpl)	Su(Tpl)	FBgn0014037	D	K
33399	CG32217	Su(Tpl)	Su(Tpl)	FBgn0014037	D	H
31623	CG8068	Suppressor of variegation 2-10	Su(var)2-10	FBgn0003612	D	H
32915	CG8068	Suppressor of variegation 2-10	Su(var)2-10	FBgn0003612	D	H
32956	CG8068	Suppressor of variegation 2-10	Su(var)2-10	FBgn0003612	D	H
v30709	CG8068	Suppressor of variegation 2-10	Su(var)2-10	FBgn0003612	D	H
v30710	CG8068	Suppressor of variegation 2-10	Su(var)2-10	FBgn0003612	D	H
v100813	CG8068	Suppressor of variegation 2-10	Su(var)2-10	FBgn0003612	D	H
29448	CG8068	Suppressor of variegation 2-10	Su(var)2-10	FBgn0003612	D	H
33400	CG8409	Suppressor of variegation 205	Su(var)205	FBgn0003607	D	H
v31994	CG8409	Suppressor of variegation 205	Su(var)205	FBgn0003607	D	H
v107477	CG8409	Suppressor of variegation 205	Su(var)205	FBgn0003607	D	H
v31995	CG8409	Suppressor of variegation 205	Su(var)205	FBgn0003607	D	H
v101494	CG43664	Suppressor of variegation 3-9	Su(var)3-9	FBgn0263755	A	I
32914	CG43664	Suppressor of variegation 3-9	Su(var)3-9	FBgn0263755	B	I
v39378	CG43664	Suppressor of variegation 3-9	Su(var)3-9	FBgn0263755	D	H
v33834	CG43664	Suppressor of variegation 3-9	Su(var)3-9	FBgn0263755	D	H
33401	CG43664	Suppressor of variegation 3-9	Su(var)3-9	FBgn0263755	D	H
31191	CG8013	Su(z)12	Su(z)12	FBgn0020887	D	H
v100096	CG3905	Suppressor of zeste 2	Su(z)2	FBgn0265623	D	I
31335	CG3905	Suppressor of zeste 2	Su(z)2	FBgn0265623	D	H
33403	CG3905	Suppressor of zeste 2	Su(z)2	FBgn0265623	D	H
v109584	CG3850	sugarbabe	sug	FBgn0033782	D	I
55182	CG3850	sugarbabe	sug	FBgn0033782	D	H
28689	CG11502	seven up	svp	FBgn0003651	D	H
32421	CG17603	TBP-associated factor 1	Taf1	FBgn0010355	C	H
v41099	CG17603	TBP-associated factor 1	Taf1	FBgn0010355	D	H
v106119	CG17603	TBP-associated factor 1	Taf1	FBgn0010355	D	H
v15333	CG2859	TBP-associated factor 10	Taf10	FBgn0028398	D	H
v15334	CG2859	TBP-associated factor 10	Taf10	FBgn0028398	D	H
v106793	CG2859	TBP-associated factor 10	Taf10	FBgn0028398	D	H
v110175	CG3069	TBP-associated factor 10b	Taf10b	FBgn0026324	D	I
v110628	CG17358	TBP-associated factor 12	Taf12	FBgn0011290	D	I
34852	CG17358	TBP-associated factor 12	Taf12	FBgn0011290	D	H
v12654	CG17358	TBP-associated factor 12	Taf12	FBgn0011290	D	H
v44466	CG10756	TBP-associated factor 13	Taf13	FBgn0032847	D	H
v104829	CG10756	TBP-associated factor 13	Taf13	FBgn0032847	D	H
v109640	CG5444	TBP-associated factor 4	Taf4	FBgn0010280	D	I
v108287	CG32211	TBP-associated factor 6	Taf6	FBgn0010417	D	I
v34452	CG32211	TBP-associated factor 6	Taf6	FBgn0010417	D	H
26744	CG4217	mitochondrial transcription factor A	TFAM	FBgn0038805	D	I
v37819	CG4217	mitochondrial transcription factor A	TFAM	FBgn0038805	D	H
v107191	CG4217	mitochondrial transcription factor A	TFAM	FBgn0038805	D	H
v12581	CG8151	TFB1 ortholog	Tfb1	FBgn0033929	D	H
v106688	CG5193	Transcription factor IIB	TfIIB	FBgn0004915	D	H
v100572	CG10415	Transcription factor IIEα	TfIIEα	FBgn0015828	D	H
26740	CG11987	tango	tgo	FBgn0264075	D	H
53351	CG11987	tango	tgo	FBgn0264075	D	H
v100009	CG9984	TH1	TH1	FBgn0010416	A	I
v42217	CG9984	TH1	TH1	FBgn0010416	C	H
38934	CG9984	TH1	TH1	FBgn0010416	D	H
v110439	CG1981	Thd1	Thd1	FBgn0026869	D	H
v103777	CG3278	Tif-IA	Tif-IA	FBgn0032988	B	I
v20336	CG3278	Tif-IA	Tif-IA	FBgn0032988	B	I
v20334	CG3278	Tif-IA	Tif-IA	FBgn0032988	D	H
29583	CG3234	timeless	tim	FBgn0014396	D	H
v101100	CG3234	timeless	tim	FBgn0014396	D	H
40864	CG3234	timeless	tim	FBgn0014396	D	H
28563	CG6121	Tip60	Tip60	FBgn0026080	D	I
v22233	CG6121	Tip60	Tip60	FBgn0026080	D	H
v108255	CG10034	traffic jam	tj	FBgn0000964	D	I
25987	CG10034	traffic jam	tj	FBgn0000964	D	H
34595	CG10034	traffic jam	tj	FBgn0000964	D	H
27242	CG1378	tailless	tll	FBgn0003720	D	H
34329	CG1378	tailless	tll	FBgn0003720	D	H
29372	CG7958	tonalli	tna	FBgn0026160	D	H
31637	CG10897	toutatis	tou	FBgn0033636	D	H
29346	CG11186	twin of eyeless	toy	FBgn0019650	D	H
v110353	CG11186	twin of eyeless	toy	FBgn0019650	D	H
33612	CG42865	trachealess	trh	FBgn0262139	F	I
27986	CG42865	trachealess	trh	FBgn0262139	E	H
v101509	CG42865	trachealess	trh	FBgn0262139	D	H
29563	CG3848	trithorax-related	trr	FBgn0023518	D	H
36916	CG3848	trithorax-related	trr	FBgn0023518	D	H
v10749	CG3848	trithorax-related	trr	FBgn0023518	D	H
v110276	CG3848	trithorax-related	trr	FBgn0023518	D	H
31092	CG8651	trithorax	trx	FBgn0003862	D	H
33703	CG8651	trithorax	trx	FBgn0003862	D	H
v108122	CG8651	trithorax	trx	FBgn0003862	D	H
28022	CG1374	teashirt	tsh	FBgn0003866	D	I
35030	CG1374	teashirt	tsh	FBgn0003866	D	H
36748	CG1856	tramtrack	ttk	FBgn0003870	E	I
v103585	CG10619	tailup	tup	FBgn0003896	D	K
25981	CG2956	twist	twi	FBgn0003900	D	H
v37092	CG2956	twist	twi	FBgn0003900	D	H
34330	CG2956	twist	twi	FBgn0003900	D	H
v104442	CG31137	twin	twin	FBgn0011725	D	I
32490	CG31137	twin	twin	FBgn0011725	D	H
32901	CG31137	twin	twin	FBgn0011725	D	H
v13366	CG31137	twin	twin	FBgn0011725	D	H
29334	CG7015	Upstream of N-ras	Unr	FBgn0263352	D	H
32432	CG7015	Upstream of N-ras	Unr	FBgn0263352	D	H
32491	CG7015	Upstream of N-ras	Unr	FBgn0263352	D	H
v49498	CG7015	Upstream of N-ras	Unr	FBgn0263352	D	H
v110345	CG7015	Upstream of N-ras	Unr	FBgn0263352	D	H
25982	CG17592	Usf	Usf	FBgn0029711	D	H
v30452	CG17592	Usf	Usf	FBgn0029711	D	H
v104102	CG2762	u-shaped	ush	FBgn0003963	D	I
32950	CG2762	u-shaped	ush	FBgn0003963	D	H
44041	CG2762	u-shaped	ush	FBgn0003963	D	H
29516	CG2762	u-shaped	ush	FBgn0003963	E	H
27258	CG4380	ultraspiracle	usp	FBgn0003964	D	H
36729	CG4380	ultraspiracle	usp	FBgn0003964	D	H
v16893	CG4380	ultraspiracle	usp	FBgn0003964	E	H
34076	CG5640	Utx histone demethylase	Utx	FBgn0260749	D	H
v105986	CG5640	Utx histone demethylase	Utx	FBgn0260749	D	H
v37664	CG5640	Utx histone demethylase	Utx	FBgn0260749	D	H
31970	CG3830	vestigial	vg	FBgn0003975	D	H
35738	CG8821	vismay	vis	FBgn0033748	D	H
v52633	CG8821	vismay	vis	FBgn0033748	D	H
25989	CG14029	vrille	vri	FBgn0016076	E	H
40862	CG14029	vrille	vri	FBgn0016076	D	H
26228	CG10037	ventral veins lacking	vvl	FBgn0086680	D	H
v47185	CG10037	ventral veins lacking	vvl	FBgn0086680	D	H
v110723	CG10037	ventral veins lacking	vvl	FBgn0086680	D	H
50657	CG10037	ventral veins lacking	vvl	FBgn0086680	D	H
v50569	CG1410	waclaw	waw	FBgn0024182	D	H
27057	CG5965	without children	woc	FBgn0010328	D	H
27057	CG5965	without children	woc	FBgn0010328	D	H
36755	CG9415	X box binding protein-1	Xbp1	FBgn0021872	A	I
25990	CG9415	X box binding protein-1	Xbp1	FBgn0021872	D	H
v109312	CG9415	X box binding protein-1	Xbp1	FBgn0021872	D	H
29444	CG4548	XNP	XNP	FBgn0039338	D	H
32894	CG4548	XNP	XNP	FBgn0039338	D	H
31965	CG4005	yorkie	yki	FBgn0034970	D	H
34067	CG4005	yorkie	yki	FBgn0034970	E	H
31938	CG4621	YL-1	YL-1	FBgn0032321	D	H
v107951	CG4621	YL-1	YL-1	FBgn0032321	D	H
v103205	CG1322	Zn finger homeodomain 1	zfh1	FBgn0004606	D	I
29347	CG1322	Zn finger homeodomain 1	zfh1	FBgn0004606	D	H
50643	CG1449	Zn finger homeodomain 2	zfh2	FBgn0004607	A	I
31933	CG8632	Zinc transporter 49B	ZnT49B	FBgn0033762	D	H

## Sheet: Legend
447 genes
	1114	L3 Larval Phenotype (compared to white RNAi)
1.6158	18	A- no larvae/no pupae
1.3465	15	B- very small larvae/ no pupae
2.4237	27	C- small larvae/small pupae (FOXO overexpression)
88.5996	987	D- normal
2.9623	33	E- increased larval/pupal size (InR overexpression)
3.05206	34	F- aberrant shape:curved larvae and pupae; long and skinny larvae
	1114	Phenotype of Adult flies
81.5978	909	H- normal
16.8761	188	I- no adults eclosed = developmental lethal
1.0772	12	J- up-held or depressed wings in a significant proportion of the flies in the tube
0.448833	5	K- early lethality of eclosed flies

## Sheet: Genes that score with >2 RNAi
17 GENES THAT SCORE CONSISTENTLY WITH AT LEAST 2 DIFFERENT RNAi LINES FOR LARVAL PHENOTYPES
stock#	CG#	Gene Name	Gene Symbol	FBgn	Larval Phenotype	Adult Phenotype
25992	CG7839	CG7839	CG7839	FBgn0036124	C	I
27055	CG3910	mitochondrial transcription factor B2	mtTFB2	FBgn0037778	C	I
27656	CG3143	forkhead box, sub-group O	foxo	FBgn0038197	E	H
28681	CG34407	Not1	Not1	FBgn0085436	F	I
31110	CG32443	Polycomb	Pc	FBgn0003042	E	H
31305	CG11579	armadillo	arm	FBgn0000117	F	I
31341	CG4634	Nucleosome remodeling factor - 38kD	Nurf-38	FBgn0016687	C	I
32512	CG8567	Deformed epidermal autoregulatory factor-1	Deaf1	FBgn0013799	E	I
32914	CG43664	Suppressor of variegation 3-9	Su(var)3-9	FBgn0263755	B	I
33612	CG42865	trachealess	trh	FBgn0262139	F	I
33622	CG32443	Polycomb	Pc	FBgn0003042	E	H
34623	CG3992	serpent	srp	FBgn0003507	A	I
34637	CG17117	homothorax	hth	FBgn0001235	A	I
34934	CG6724	CG6724	CG6724	FBgn0032298	C	H
35004	CG11579	armadillo	arm	FBgn0000117	A	I
35732	CG4644	mitochondrial RNA polymerase	mtRNApol	FBgn0261938	C	I
36123	CG10798	diminutive	dm	FBgn0262656	B	I

## Sheet: Sheet1
diopt_results_2021-09-22 15:47:11
Input Order	Search Term	Fly GeneID	FlyBaseID	Fly Symbol	Species 2	Human GeneID	Human Species Gene ID	Human Symbol	Ensmbl ID	DIOPT Score	Weighted Score	Rank	Best Score	Best Score Reverse	Prediction Derived From	Alignment & Scores	Feedback	Gene Details
1	Nurf-38	37922	FBgn0016687	Nurf-38	Human	5464	9226	PPA1	ENSG00000180817	14	13.8	high	Yes	Yes	Compara, eggNOG, Hieranoid, Homologene, Inparanoid, OMA, OrthoDB, OrthoFinder, OrthoInspector, orthoMCL, Panther, Phylome, RoundUp, TreeFam		Add	G2F details (PPA1) DRscDB Data: (PPA1)
1	Nurf-38	37922	FBgn0016687	Nurf-38	Human	27068	28883	PPA2	ENSG00000138777	12	11.79	moderate	No	Yes	Compara, eggNOG, Hieranoid, Inparanoid, OrthoDB, OrthoFinder, OrthoInspector, orthoMCL, Panther, Phylome, RoundUp, TreeFam		Add	G2F details (PPA2) DRscDB Data: (PPA2)
2	e(y)1	32762	FBgn0000617	e(y)1	Human	6880	11542	TAF9	ENSG00000273841	12	11.79	high	Yes	Yes	Compara, eggNOG, Hieranoid, Inparanoid, OrthoDB, OrthoFinder, OrthoInspector, orthoMCL, Panther, Phylome, RoundUp, TreeFam		Add	G2F details (TAF9) DRscDB Data: (TAF9)
2	e(y)1	32762	FBgn0000617	e(y)1	Human	51616	17306	TAF9B	ENSG00000187325	12	11.79	high	Yes	Yes	Compara, eggNOG, Hieranoid, Inparanoid, OrthoDB, OrthoFinder, OrthoInspector, orthoMCL, Panther, Phylome, RoundUp, TreeFam		Add	G2F details (TAF9B) DRscDB Data: (TAF9B)
3	alien	34225	FBgn0013746	alien	Human	9318	30747	COPS2	ENSG00000166200	13	12.8	high	Yes	Yes	Compara, eggNOG, Hieranoid, Inparanoid, OMA, OrthoDB, OrthoFinder, OrthoInspector, orthoMCL, Panther, Phylome, RoundUp, TreeFam		Add	G2F details (COPS2) DRscDB Data: (COPS2)
4	Ssrp	37767	FBgn0010278	Ssrp	Human	6749	11327	SSRP1	ENSG00000149136	13	12.79	high	Yes	Yes	eggNOG, Hieranoid, Homologene, Inparanoid, Isobase, OMA, OrthoDB, OrthoFinder, OrthoInspector, orthoMCL, Panther, Phylome, TreeFam		Add	G2F details (SSRP1) DRscDB Data: (SSRP1)
5	CG7839	39240	FBgn0036124	CG7839	Human	10153	24218	CEBPZ	ENSG00000115816	13	12.8	high	Yes	Yes	Compara, eggNOG, Hieranoid, Inparanoid, OMA, OrthoDB, OrthoFinder, OrthoInspector, orthoMCL, Panther, Phylome, RoundUp, TreeFam		Add	G2F details (CEBPZ) DRscDB Data: (CEBPZ)
6	Taf1	40813	FBgn0010355	Taf1	Human	6872	11535	TAF1	ENSG00000147133	14	13.8	high	Yes	Yes	Compara, eggNOG, Hieranoid, Homologene, Inparanoid, OMA, OrthoDB, OrthoFinder, OrthoInspector, orthoMCL, Panther, Phylome, RoundUp, TreeFam		Add	G2F details (TAF1) DRscDB Data: (TAF1)
6	Taf1	40813	FBgn0010355	Taf1	Human	138474	18056	TAF1L	ENSG00000122728	13	12.8	moderate	No	Yes	Compara, eggNOG, Hieranoid, Inparanoid, OMA, OrthoDB, OrthoFinder, OrthoInspector, orthoMCL, Panther, Phylome, RoundUp, TreeFam		Add	G2F details (TAF1L) DRscDB Data: (TAF1L)
7	MBD-R2	41498	FBgn0038016	MBD-R2	Human	51105	24280	PHF20L1	ENSG00000129292	11	10.83	high	Yes	Yes	Compara, eggNOG, Hieranoid, Inparanoid, OrthoDB, OrthoFinder, OrthoInspector, orthoMCL, Panther, Phylome, RoundUp		Add	G2F details (PHF20L1) DRscDB Data: (PHF20L1)
7	MBD-R2	41498	FBgn0038016	MBD-R2	Human	51230	16098	PHF20	ENSG00000025293	10	9.93	moderate	No	Yes	Compara, eggNOG, Hieranoid, Inparanoid, OrthoDB, OrthoFinder, OrthoInspector, Panther, Phylome, RoundUp		Add	G2F details (PHF20) DRscDB Data: (PHF20)
9	pdm3	35813	FBgn0261588	pdm3	Human	11281	21694	POU6F2	ENSG00000106536	5	5.03	moderate	No	Yes	eggNOG, OrthoFinder, OrthoInspector, Panther, RoundUp		Add	G2F details (POU6F2) DRscDB Data: (POU6F2)
10	Dati	43789	FBgn0262636	dati	Human	79177	28357	ZNF576	ENSG00000124444	1	1.1	low	Yes	Yes	Panther		Add	G2F details (ZNF576) DRscDB Data: (ZNF576)
11	Foxo	41709	FBgn0038197	foxo	Human	2309	3821	FOXO3	ENSG00000118689	9	8.95	high	Yes	Yes	eggNOG, Hieranoid, Inparanoid, OrthoFinder, OrthoInspector, Panther, Phylome, RoundUp, TreeFam		Add	G2F details (FOXO3) DRscDB Data: (FOXO3)
11	Foxo	41709	FBgn0038197	foxo	Human	4303	7139	FOXO4	ENSG00000184481	8	8.05	moderate	No	Yes	Hieranoid, Inparanoid, OrthoFinder, OrthoInspector, Panther, Phylome, RoundUp, TreeFam		Add	G2F details (FOXO4) DRscDB Data: (FOXO4)
11	Foxo	41709	FBgn0038197	foxo	Human	2308	3819	FOXO1	ENSG00000150907	8	8.05	moderate	No	Yes	Hieranoid, Inparanoid, OrthoFinder, OrthoInspector, Panther, Phylome, RoundUp, TreeFam		Add	G2F details (FOXO1) DRscDB Data: (FOXO1)
12	Cnc	42743	FBgn0262975	cnc	Human	4780	7782	NFE2L2	ENSG00000116044	8	8	high	Yes	Yes	eggNOG, Hieranoid, OrthoDB, OrthoFinder, OrthoInspector, Panther, RoundUp, TreeFam		Add	G2F details (NFE2L2) DRscDB Data: (NFE2L2)
12	Cnc	42743	FBgn0262975	cnc	Human	4779	7781	NFE2L1	ENSG00000082641	8	7.9	high	Yes	Yes	eggNOG, Hieranoid, OrthoDB, OrthoInspector, orthoMCL, Panther, RoundUp, TreeFam		Add	G2F details (NFE2L1) DRscDB Data: (NFE2L1)
12	Cnc	42743	FBgn0262975	cnc	Human	4778	7780	NFE2	ENSG00000123405	7	7.05	moderate	No	Yes	Isobase, OrthoDB, OrthoFinder, OrthoInspector, Panther, RoundUp, TreeFam		Add	G2F details (NFE2) DRscDB Data: (NFE2)
12	Cnc	42743	FBgn0262975	cnc	Human	9603	7783	NFE2L3	ENSG00000050344	5	5.01	moderate	No	Yes	eggNOG, Hieranoid, OrthoDB, OrthoInspector, Panther		Add	G2F details (NFE2L3) DRscDB Data: (NFE2L3)
13	Deaf1	40164	FBgn0013799	Deaf1	Human	10522	14677	DEAF1	ENSG00000177030	12	11.8	high	Yes	Yes	Compara, eggNOG, Inparanoid, OMA, OrthoDB, OrthoFinder, OrthoInspector, orthoMCL, Panther, Phylome, RoundUp, TreeFam		Add	G2F details (DEAF1) DRscDB Data: (DEAF1)
