# Supplementary material for: A large-scale transgenic RNAi screen identifies transcription factors that modulate myofiber size in Drosophila
Source: PLoS Genet. 2021 Nov 15;17(11):e1009926. doi: 10.1371/journal.pgen.1009926 (PMC8629395; doi:10.1371/journal.pgen.1009926)
Supplement: S2 Table — (XLSX) [file pgen.1009926.s004.xlsx]

## Sheet: RNA-seq
v1	logFC-Deaf1OE	Pvalue--Deaf1OE	logFC-Deaf1 RNAi	Pvalue-Deaf1 RNAi	logFC-Gsk3CA	PValue-Gsk3CA
phr	-2.17689	1.05107e-16	-0.133892	0.0674919	0.149098	0.0412416
nimC1	3.4336	3.24711e-14	1.34191	1.61252e-08	1.69769	5.91026e-09
CG5941	-1.05783	6.9291e-13	0.0945493	0.174375	-0.176299	0.0164627
Obp46a	8.14077	1.72418e-12	0.546595	0.494172	-0.27064	0.719443
CG7759	-1.81316	3.86161e-12	1.04875	7.54702e-08	-0.729719	1.85492e-07
rtet	-1.70502	1.33979e-11	0.294159	0.0230535	-0.0689365	0.57132
mre11	1.27984	4.3608e-11	-0.193711	0.0989749	-0.0318829	0.77048
Cpr49Ad	-2.64041	1.56265e-10	0.241878	0.256961	-1.45702	3.72319e-09
CG4927	1.73059	1.61306e-10	0.195806	0.194778	0.987813	1.82545e-06
CG17111	-2.54943	3.0022e-10	-0.255819	0.517414	-1.395	1.22751e-08
CG9877	2.50103	5.19946e-10	0.104555	0.630187	0.490378	0.030284
CG42711	1.96902	7.19133e-10	0.606037	0.00687479	0.458349	0.0309594
CG32581	1.4602	7.25536e-10	-0.0276541	0.823797	-0.253219	0.096294
CG11902	1.10657	9.71747e-10	0.00843826	0.935907	-0.180303	0.11368
CG11699	-1.08302	2.43418e-09	0.437056	0.000444649	-0.45305	0.000263354
CG13822	-2.19411	3.64941e-09	0.507171	0.0102248	-0.420372	0.0281489
nvy	-1.56244	4.09225e-09	0.122024	0.427069	-0.901051	7.72248e-06
Cyp4p2	-7.87527	5.28793e-09	0.28849	0.024065	0.0268597	0.823934
Tsp42Eo	-1.23776	6.19148e-09	0.17103	0.196642	-0.911761	6.36243e-07
Fhos	-0.853622	1.95337e-08	0.851968	2.89609e-08	-1.0949	2.7739e-10
CG6867	-1.6403	2.15604e-08	2.08917	3.36485e-11	-0.0819682	0.610302
CG9603	-1.04805	2.73943e-08	0.670569	2.43995e-05	-0.525409	0.000379676
Psf1	2.01434	3.41222e-08	-0.188096	0.234791	1.10381	0.000202744
Strn-Mlck	-1.31384	4.31631e-08	1.20864	2.37761e-07	-0.305839	0.0716481
CG13018	1.32528	4.67916e-08	-0.39981	0.0678767	-0.295827	0.129362
CG7900	1.16352	4.82179e-08	0.261121	0.0553488	0.292045	0.0492397
CG10914	-1.68885	6.0787e-08	-0.732891	9.50122e-05	-1.20613	6.50482e-07
CG31918	-1.35093	6.9379e-08	0.25322	0.116528	-0.1098	0.453295
CG10428	0.863787	7.14437e-08	-0.0530108	0.608478	0.565846	2.99172e-05
CG6043	-1.95174	7.85761e-08	1.12981	0.00015738	-1.56591	2.65876e-06
CG43103	-1.48043	8.82295e-08	0.676517	0.000748003	-0.637501	0.000319061
CG16771	-1.14538	1.01528e-07	0.738927	7.74362e-06	-1.07459	1.47203e-07
CG4525	-5.5253	1.10629e-07	-0.422198	0.673984	-3.3985	1.81394e-07
CG11321	-2.91251	1.1966e-07	1.78848	1.00879e-06	0.64334	0.0109089
CG1354	-0.58036	1.21389e-07	0.260371	0.0024443	-0.126436	0.106961
SCAP	-0.557418	1.25285e-07	0.1803	0.0187454	-0.00379901	0.958026
CG5376	-1.83989	1.4221e-07	0.935515	0.000289816	-1.19352	1.27958e-05
Dys	-0.507271	1.56335e-07	-1.14633	0.00460202	-0.170587	0.0177081
Ady43A	1.60443	1.75098e-07	0.299507	0.105791	0.482678	0.0391827
CG7192	0.566772	2.2054e-07	-0.0615411	0.41429	0.0605421	0.427983
Acon	-0.766286	2.39275e-07	0.7193	1.00181e-06	-0.108004	0.310679
CG7194	1.59377	2.4507e-07	-0.00771296	0.983157	0.528306	0.029338
ATPsyn-Cf6	-0.752622	3.15738e-07	0.686154	1.45529e-06	-0.377304	0.00157449
CG6401	-1.38324	3.58363e-07	0.118239	0.386548	-0.553169	0.00103935
prom	4.04536	3.60805e-07	-0.784833	0.259721	0.105839	0.881411
MFS17	0.995426	3.67193e-07	0.15978	0.242512	0.0885112	0.515855
CG32280	-0.588498	4.07961e-07	0.328632	0.000608312	-0.661441	7.43282e-08
CG42678	-0.688519	4.36357e-07	0.510982	4.20899e-05	-0.210455	0.0421475
Cys	-1.32472	4.43712e-07	0.486574	0.0129462	0.294406	0.120069
CG4398	3.58343	4.55318e-07	0.194936	0.409822	2.4675	8.77769e-05
CG5867	-1.32676	5.11031e-07	0.564865	0.00494888	-0.0234849	0.890661
CG32055	2.46464	5.30993e-07	0.557691	0.273261	-0.0624188	0.884152
CG4829	-1.02504	5.33316e-07	0.425781	0.00816844	-1.22484	3.48295e-08
GstD1	-1.03788	5.44687e-07	0.0867244	0.567749	-0.45407	0.00613545
TpnC73F	-0.816565	5.57949e-07	0.311766	0.0126815	-1.28518	2.96502e-10
Got2	-0.937798	6.33671e-07	0.832663	4.79826e-06	-0.623163	0.000148306
l(1)G0156	-1.1766	6.90762e-07	1.13323	1.51207e-06	-0.638553	0.00126195
CG18278	1.44463	7.05926e-07	-1.88164	2.17419e-05	-0.0799579	0.734856
Tsp42Eh	-1.41276	7.83101e-07	0.574144	0.0128967	-2.09726	2.0286e-09
CG2010	-1.90996	8.91074e-07	1.93247	3.57648e-07	-0.15867	0.461471
Tsp42Eg	-2.03017	9.97812e-07	1.118	0.000439671	-0.410959	0.120435
CG30059	1.54018	9.99705e-07	-1.13499	0.000502989	0.36386	0.150315
CG3104	-2.27506	1.08865e-06	0.541506	0.0192546	-0.248047	0.209682
CG6108	-2.33951	1.09001e-06	2.79238	1.14907e-08	-0.445884	0.113234
CG9521	-4.91804	1.13675e-06	0.262271	0.777698	-3.52599	1.21837e-06
plexB	0.676793	1.15566e-06	-0.0214548	0.832978	0.243087	0.0220306
CG3568	1.96239	1.1599e-06	-0.251507	0.386873	1.03314	0.00260105
CG8503	-0.819773	1.19798e-06	0.869304	5.09396e-07	-1.05852	2.53525e-08
melt	-0.933233	1.25117e-06	-0.00436615	0.974903	-0.238624	0.0971588
CG12159	-0.501642	1.30463e-06	0.167586	0.0300485	-0.439241	7.06805e-06
CG5162	-1.54624	1.43771e-06	0.230345	0.291095	-0.325433	0.14096
mthl2	1.37399	1.48838e-06	0.32513	0.10466	0.737134	0.00190445
MFS3	-1.98192	1.61485e-06	0.852027	0.012875	-0.624481	0.0601412
CoVb	-0.689611	1.75386e-06	0.747054	7.66941e-07	-0.34489	0.00401854
cype	-0.753163	1.92913e-06	0.752791	3.32651e-06	-0.353272	0.0068213
CHKov1	-0.807408	2.04152e-06	0.00326316	0.979795	-0.0865372	0.504577
CG6310	0.786537	2.07336e-06	0.218545	0.101842	0.185886	0.141112
CR42871	4.2758	2.23508e-06	0.863408	0.39832	0.618042	0.450468
ImpL3	-1.92703	2.41106e-06	1.29203	0.00055112	-1.70229	1.48397e-05
CG10353	0.808698	2.62197e-06	0.343164	0.0097142	-0.106369	0.393074
CoVa	-0.713506	2.68966e-06	0.769244	1.40098e-06	-0.330277	0.00855151
Pka-R2	-1.38927	2.82426e-06	1.32925	6.42128e-06	-1.02148	0.000155668
CG1113	1.58263	2.87254e-06	0.366903	0.035512	-1.25951	0.00200163
CG3191	-1.77828	2.90293e-06	0.592526	0.02045	-0.425964	0.0397982
CG13920	-1.23923	3.01051e-06	0.908342	5.04186e-05	-0.206331	0.23907
CG10660	0.958601	3.07792e-06	0.195856	0.144818	0.167348	0.301731
Dgk	-2.18853	3.19103e-06	0.680705	0.0460039	-1.56717	9.07741e-05
CoVIII	-0.762035	3.19444e-06	0.594193	8.62863e-05	-0.303163	0.0211412
LanB1	0.64078	3.29401e-06	0.122674	0.23131	0.486196	0.000105411
Neb-cGP	-0.877945	3.34791e-06	0.926404	2.34032e-06	-0.29001	0.0528503
CG11852	-2.02947	3.58698e-06	0.253737	0.407604	0.379013	0.233602
Dic1	-0.707135	3.65058e-06	0.426006	0.00112808	-0.0407005	0.714049
NaCP60E	1.00088	3.76473e-06	-0.430745	0.0257777	0.634899	0.000767394
CG30415	-0.842284	3.93573e-06	0.865508	3.99919e-06	-0.362235	0.0164243
Nipped-A	0.81586	4.13212e-06	0.0782192	0.559546	0.505278	0.000909856
Gpo-1	-2.23316	4.33011e-06	1.55313	9.80346e-05	-0.216184	0.493905
Crg-1	-4.22481	4.59221e-06	0.312979	0.375737	-0.0697865	0.838074
kdn	-1.31733	4.62389e-06	1.58968	6.28896e-07	-0.0586819	0.797118
Mdh2	-1.20943	4.87001e-06	1.13095	1.47473e-05	-0.506711	0.0209536
ppk12	4.78297	5.07854e-06	0.546595	0.636256	-0.0834754	0.935171
CG15822	1.15094	5.17811e-06	0.226853	0.236577	-0.101066	0.580882
CRMP	-0.607131	5.33642e-06	0.813472	1.12179e-07	-0.520562	4.18167e-05
CG15236	-5.10161	5.63879e-06	-0.35146	0.211356	-0.452155	0.0770302
asparagine-synthetase	1.94773	5.66987e-06	1.4643	0.000271363	1.81158	1.50026e-05
Ubp64E	-0.646035	5.76732e-06	0.599728	1.73105e-05	-0.55349	4.6529e-05
CG12129	-0.960783	5.76985e-06	-0.232701	0.100796	-0.0713623	0.593224
CG17681	-3.11829	6.13139e-06	0.699344	0.0169273	0.0964821	0.736937
CG8317	1.62726	6.16401e-06	0.30661	0.27094	0.733388	0.0107561
CG3321	-0.819606	6.18165e-06	0.715206	4.20297e-05	-0.337886	0.0244535
unc-13	1.16741	6.30862e-06	-0.601342	0.00478437	0.607407	0.0045474
Ect4	-0.646517	6.36598e-06	0.771571	5.5594e-07	-0.396136	0.00158864
Cyp4p1	-3.6212	6.37754e-06	0.673328	0.011553	1.84788	5.35372e-08
frac	-1.59972	6.4635e-06	2.44259	1.82679e-08	0.56675	0.0591223
CR32207	1.11119	7.01727e-06	-0.577466	0.00459128	0.483714	0.0202882
CG10732	-0.588731	7.2257e-06	0.53333	3.86349e-05	-0.33082	0.00348954
srpk79D	-1.81606	7.34264e-06	1.45949	7.33347e-05	-0.862706	0.00743705
CG5397	0.848581	7.40722e-06	0.172585	0.223861	0.245137	0.0942221
CG6293	1.85778	7.45981e-06	1.35599	0.0298381	0.330479	0.360846
Ir76a	4.64104	7.49375e-06	-0.213193	0.548939	4.79437	4.42104e-06
CG6357	0.834484	7.645e-06	0.0703621	0.615851	0.520517	0.00136834
l(3)neo18	-0.635451	7.74045e-06	0.70087	2.18133e-06	-0.351356	0.00393811
CG9593	-1.06153	7.81999e-06	0.32264	0.0434867	0.501335	0.000893848
Unc-89	-3.05225	7.86451e-06	2.86884	5.58678e-05	-0.00685888	0.990559
lig3	-0.695173	7.93658e-06	0.330779	0.013233	-0.847036	4.7765e-07
CoVIb	-0.852708	8.03567e-06	0.754017	5.28342e-05	-0.39863	0.0137595
Idgf1	1.90541	8.09681e-06	-0.677022	0.0259694	0.729003	0.0389082
Lcp3	-2.66955	8.35679e-06	1.41082	0.00436408	-0.382587	0.433784
CG10639	-1.22538	8.63242e-06	1.33056	4.07645e-06	-0.805806	0.000945056
CG10527	-0.704032	9.11484e-06	0.641254	4.73289e-05	-0.403497	0.00348673
Atg9	-0.890799	9.31735e-06	1.00704	4.59646e-06	-1.00776	1.79935e-06
SdhB	-0.500682	9.5729e-06	0.496828	1.45161e-05	-0.270357	0.00557056
CG1265	-1.43804	9.60492e-06	1.18101	0.000120644	-1.51921	4.73319e-06
CG14102	1.45372	9.81211e-06	0.251769	0.166331	1.36644	1.89641e-05
GluRIIC	-1.17663	9.86106e-06	1.01527	7.37385e-05	-0.36452	0.0862749
CG8735	-0.590186	9.95971e-06	0.420232	0.000614707	-0.393422	0.00103514
CG7457	-0.620358	1.0052e-05	0.15718	0.161643	-0.506073	9.50699e-05
nrm	-1.06086	1.01968e-05	1.08256	1.22664e-05	-0.882266	0.000113783
ATPsyn-gamma	-0.662025	1.04442e-05	0.870951	2.5176e-07	-0.237761	0.0537348
Cyp6d2	-0.727354	1.04451e-05	0.315823	0.0127864	0.00612452	0.959341
CG5214	-0.627427	1.04924e-05	0.814114	4.02408e-07	-0.187064	0.106869
Sod2	-0.592332	1.09268e-05	0.46079	0.000217991	-0.207347	0.0575372
CG12607	-3.34843	1.13482e-05	0.217493	0.854446	-2.308	7.59981e-06
CG3902	-1.18074	1.143e-05	0.963573	8.64002e-05	1.04134	4.97341e-05
CG34057	-2.81607	1.16777e-05	0.382392	0.145345	-0.247418	0.313169
CG1746	-0.838252	1.17265e-05	1.05718	5.52223e-07	-0.238339	0.127125
levy	-0.615707	1.17861e-05	0.675923	4.54718e-06	-0.19824	0.0856731
Cyp9c1	-1.87427	1.1869e-05	1.37899	0.000302582	0.0340762	0.917041
Hexo2	0.880315	1.18924e-05	0.160403	0.281431	0.390227	0.0176666
RhoGAP16F	1.18138	1.22885e-05	-0.307262	0.159503	0.403357	0.0732452
CG9090	-2.71779	1.23788e-05	2.3661	1.45603e-05	-0.367128	0.372918
CG10226	-3.19397	1.24954e-05	1.98278	7.88495e-05	-0.616049	0.0226248
ATPsyn-b	-0.662143	1.29084e-05	0.811776	1.00039e-06	-0.0678022	0.575791
sun	-0.800145	1.30331e-05	1.06699	3.00927e-07	-0.19518	0.188566
CG17104	-0.822548	1.34938e-05	0.494486	0.002355	-0.559354	0.000669373
CG3731	-0.610872	1.38975e-05	0.768753	7.20856e-07	-0.164976	0.148228
Dap160	0.43664	1.51569e-05	0.035136	0.653523	0.236925	0.0061064
Mcr	0.560591	1.5335e-05	-0.0629396	0.533476	0.162736	0.11431
pigs	-0.733246	1.53493e-05	-0.0100714	0.939411	0.406644	0.00612997
CG31145	-0.843954	1.55166e-05	0.261619	0.0807869	0.00146656	0.991799
unc-13-4A	1.58421	1.58881e-05	-0.0157728	0.958169	0.768533	0.0167491
alpha-Est5	-0.873813	1.59985e-05	0.181568	0.262061	-0.444388	0.0084679
Pdp	-0.455497	1.60157e-05	0.51712	3.22999e-06	-0.379412	0.000145813
CG9986	0.502734	1.64218e-05	0.179973	0.0428727	0.245883	0.012651
srp	1.188	1.67636e-05	-0.0810793	0.697936	0.814353	0.000934878
He	1.05648	1.73336e-05	0.524527	0.0113733	0.728739	0.000951178
CG4662	-0.585024	1.77621e-05	0.553812	3.51821e-05	-0.661831	3.5117e-06
CG4769	-0.985725	1.79331e-05	1.18649	2.06846e-06	-0.206963	0.272635
CG3621	-0.575666	1.87209e-05	0.601825	6.47246e-06	-0.144006	0.168273
CG18249	1.50342	1.88335e-05	-0.277471	0.255199	0.932379	0.00293315
CG6439	-0.729323	1.92121e-05	0.97318	4.73094e-07	-0.265511	0.0637013
CG4169	-0.638049	1.94856e-05	0.796762	1.29442e-06	-0.262175	0.0375772
Spindly	0.97919	2.00782e-05	-0.230922	0.170201	0.642416	0.00184057
pyx	1.33536	2.01705e-05	-1.44431	0.000366111	0.956217	0.000826282
Ef1beta	0.45327	2.05887e-05	0.102821	0.221873	0.0360267	0.663117
plexA	0.763956	2.20818e-05	0.116266	0.41826	0.260741	0.0727125
CoIV	-0.531719	2.23367e-05	0.706132	6.63389e-07	-0.146585	0.153872
CG16935	-0.546041	2.26237e-05	0.708094	6.50342e-07	-0.471404	0.000124558
CG12203	-0.523347	2.26537e-05	0.468078	7.83559e-05	-0.107053	0.272915
Cyp4e2	0.697746	2.31292e-05	0.00487879	0.969336	0.316422	0.0213939
fat-spondin	1.80128	2.31981e-05	0.123261	0.709008	1.01001	0.00506075
CG4733	-0.618614	2.3852e-05	0.496371	0.000349005	-0.662483	9.54376e-06
Actn	-1.55562	2.41123e-05	1.51795	4.30166e-05	-0.627716	0.047369
CG7630	-0.662335	2.52426e-05	0.872019	9.75235e-07	-0.262387	0.0489332
CG1681	-1.08333	2.60813e-05	0.113709	0.572619	1.15507	2.09197e-05
CG4692	-0.782019	2.63171e-05	0.935804	3.653e-06	-0.269293	0.0856089
CG11437	-1.85206	2.71468e-05	-0.48391	0.593182	-0.138341	0.53845
C3G	-0.441782	2.73105e-05	0.341849	0.000561382	-0.489804	7.96968e-06
CG33494	0.966213	2.76308e-05	0.410788	0.0296033	0.760111	0.000401151
htt	0.36222	2.79007e-05	0.112317	0.114628	-0.28127	0.000378158
CG13868	0.85113	2.8976e-05	0.659593	0.000565586	0.58519	0.00140378
CG8353	-1.12628	2.91824e-05	1.33399	6.48015e-08	-0.0142945	0.933873
flr	-0.676541	3.00417e-05	0.568726	0.000289144	-1.00262	1.184e-07
PGRP-LA	-0.705415	3.02211e-05	0.161698	0.26029	0.47733	0.000572663
bond	-1.52776	3.0601e-05	-0.0173608	0.960841	-1.12803	0.000255208
CG5707	-2.29495	3.06255e-05	0.42044	0.261019	-0.365635	0.174227
CG3560	-0.568478	3.09488e-05	0.651262	7.37843e-06	-0.321931	0.00743083
l(2)35Di	-0.480936	3.16725e-05	0.385902	0.000350749	-0.1814	0.057767
Gapdh2	-1.59912	3.1701e-05	1.05908	0.00277534	-1.38722	0.000187281
C1GalTA	1.14613	3.21899e-05	-0.457916	0.0299257	1.11746	3.95293e-05
CG10208	-1.34185	3.22843e-05	0.297913	0.225409	-0.415531	0.0450807
CG12081	0.544208	3.2442e-05	0.158205	0.130956	-0.266319	0.0179067
CG18136	-2.11404	3.32379e-05	1.82163	0.000368585	-1.04349	0.00117914
CG32669	-2.07786	3.3276e-05	0.583654	0.0684211	0.261755	0.241005
Mlp60A	-2.13915	3.33697e-05	1.36714	0.00423734	0.285283	0.524824
Act57B	-1.93789	3.39451e-05	1.4042	0.000939973	-0.982565	0.0172231
CG43124	0.757055	3.47136e-05	0.0321062	0.843654	0.602635	0.00041899
CG42500	-1.55784	3.51411e-05	0.235737	0.494631	0.680439	0.0448699
CG5149	0.747743	3.5317e-05	-0.357078	0.0195378	0.295029	0.050951
CG5278	-5.87113	3.5611e-05	0.70176	0.640445	-4.4772	9.60534e-06
CG13742	1.24954	3.59633e-05	-0.943834	0.000710875	0.539578	0.0425549
CG12484	3.14344	3.6363e-05	-2.34318	0.00985213	0.97499	0.159824
cbc	0.586268	3.66084e-05	0.154736	0.147038	0.125137	0.285926
CR42861	0.872186	3.69813e-05	-0.237501	0.126719	-0.198807	0.288569
Hsc70Cb	-0.520392	3.80723e-05	0.149327	0.152804	-0.669362	1.4197e-06
CG12224	1.5633	3.82097e-05	-0.938274	0.00703489	0.0493052	0.885849
CG33138	-2.28888	3.82412e-05	1.8627	0.000413847	-1.06765	0.0256103
CG11590	0.500942	3.82837e-05	-0.0327265	0.736375	-0.132066	0.192398
CG6912	2.56523	3.8352e-05	-0.091017	0.636285	3.33398	8.682e-07
CG10764	1.50354	3.85337e-05	-0.152901	0.599585	0.420536	0.174072
CG15317	0.941699	3.93705e-05	-0.224953	0.28227	-0.136194	0.506691
GS	-0.381912	3.96669e-05	-0.0406174	0.584084	-0.0478511	0.519521
Eaat1	1.5962	3.96806e-05	-2.00173	0.000498552	0.875616	0.0113166
CG8680	-0.378463	3.9706e-05	0.39983	1.54126e-05	-0.174507	0.0231126
CG10361	-1.55762	4.06998e-05	2.2499	1.76416e-08	0.930432	0.00011735
form3	-0.673632	4.09003e-05	0.327614	0.0193675	-0.058472	0.666728
Oscp	-0.584656	4.2219e-05	0.816539	6.34327e-07	-0.101988	0.3876
mth	0.809629	4.22854e-05	-0.132512	0.396561	8.28322e-05	0.999571
CG5028	-0.718819	4.40051e-05	0.935388	2.00679e-06	-0.390979	0.012156
CG5548	-0.513249	4.46636e-05	0.569098	1.0688e-05	-0.258664	0.0154799
CG32039	1.26206	4.47742e-05	-0.110244	0.647746	-0.0937584	0.729736
Gapdh1	-1.63849	4.4923e-05	1.42033	0.000340127	-1.61528	5.79143e-05
Obp99b	2.96151	4.50809e-05	-1.46968	0.0317818	3.71868	4.35464e-06
CG13124	-0.705632	4.57546e-05	0.976228	5.9734e-07	-0.567075	0.000541613
CG5261	-0.619988	4.58227e-05	0.968675	1.54661e-07	-0.111593	0.377569
CG8412	-0.963999	4.60407e-05	0.855732	0.000164719	-0.490847	0.0154204
sec31	-0.397748	4.61313e-05	-0.0263282	0.740005	-0.00704713	0.929596
CG1140	-0.876815	4.65641e-05	0.930091	1.9138e-05	-0.0453796	0.788149
SdhA	-0.560985	4.91894e-05	0.534591	9.38815e-05	-0.473118	0.000360898
prc	-4.30883	5.03991e-05	-0.449792	0.672936	-0.680979	0.159086
emc	0.607586	5.13127e-05	-0.334929	0.0119037	0.17054	0.161838
Gs1l	-0.515207	5.14144e-05	0.328629	0.00178413	-0.0837024	0.375941
sesB	-1.06021	5.18206e-05	1.12002	3.14339e-05	-0.560582	0.0158282
Nos	-1.81645	5.19603e-05	0.49005	0.147247	-0.149835	0.534186
Adgf-C	-2.59048	5.21755e-05	2.1978	1.55928e-05	0.316349	0.229133
htl	0.67789	5.22574e-05	0.0361051	0.79107	-1.47999	6.59104e-09
CG17493	0.564701	5.22907e-05	0.0807282	0.471114	0.0941284	0.403156
CG9485	-1.28976	5.38674e-05	1.13392	0.000329529	-0.843326	0.0040141
CG14997	0.4517	5.46856e-05	0.305911	0.00237226	0.19923	0.0362077
CG8417	-1.02354	5.47408e-05	1.04907	4.15996e-05	-0.808611	0.0006505
tun	-0.43372	5.56111e-05	0.331787	0.000699727	-0.316295	0.00124316
GstE8	-1.8395	5.68029e-05	0.362272	0.246504	-1.4437	0.00014283
GNBP2	-1.002	5.69381e-05	0.316727	0.10955	-0.259221	0.156878
CG8301	1.94836	5.72977e-05	-0.208499	0.482949	0.494681	0.260189
CG13685	2.63655	5.78195e-05	-0.636287	0.470559	1.38942	0.0185096
kay	-0.501219	5.83015e-05	0.468561	0.000137783	-0.611658	4.93777e-06
ppk	-1.21568	5.92849e-05	0.331511	0.248207	0.0214391	0.905787
CG9317	-1.41996	6.0042e-05	-0.287217	0.342008	-0.985623	0.000868395
Mes2	0.854682	6.01737e-05	-0.27205	0.121384	0.529116	0.00557675
CG3446	-0.408903	6.02147e-05	0.238128	0.00829742	-0.263976	0.00412312
Unc-115a	-0.429474	6.12255e-05	0.392463	0.000204616	-0.183286	0.0477825
dj-1beta	-0.720712	6.39238e-05	0.54836	0.00120839	-0.867182	6.50037e-06
Mlc1	-2.06145	6.39782e-05	1.64981	0.000795596	-0.661003	0.142459
Tsp42Ea	-0.988286	6.4371e-05	0.747037	0.00138847	-0.0904595	0.660191
up	-1.63	6.56214e-05	1.21161	0.00145281	-0.868543	0.0173579
Zasp52	-1.20054	6.62187e-05	1.42229	1.1939e-05	-0.644661	0.0164991
ATPsyn-beta	-0.737863	6.66236e-05	1.02756	1.1837e-06	-0.0855937	0.580275
CG6020	-0.572604	6.69439e-05	0.735596	4.05618e-06	-0.0237886	0.842585
Gpdh	-1.52177	6.73532e-05	1.14855	0.0013218	-0.038189	0.907386
TpnC47D	-3.14806	6.83419e-05	2.29048	0.000989121	-0.497478	0.414497
CG6455	-0.493593	6.83611e-05	0.632106	3.65678e-06	-0.306615	0.00629432
CG5080	2.02506	7.06711e-05	0.0595106	0.873977	0.771639	0.085187
Best1	1.15308	7.10842e-05	0.279784	0.220932	0.206645	0.385216
Pdp1	-1.89665	7.2002e-05	1.82759	0.000173442	-0.244153	0.388833
CG8303	-2.14296	7.29238e-05	-0.939755	0.131178	-1.55754	0.000301732
nord	-1.23749	7.38801e-05	-0.637229	0.00845376	0.249136	0.176765
Cyp9f2	-1.06388	7.51875e-05	0.662269	0.00604467	0.421382	0.0549343
CG4078	-0.74641	7.53197e-05	-0.0809639	0.57585	-0.0639098	0.637673
CG31817	-1.14371	7.63704e-05	0.689523	0.0089651	-1.14101	4.42795e-05
CG6812	0.676745	7.67514e-05	0.145679	0.310749	-0.389467	0.00788415
CG18600	0.562677	7.81716e-05	-0.209906	0.115272	-0.101011	0.408558
Karl	0.647133	7.83296e-05	0.230339	0.0946794	0.336692	0.0182919
Tom7	-0.381534	7.88517e-05	-0.0101199	0.898071	-0.244827	0.00497725
CG10219	-0.524853	8.03361e-05	0.514028	0.000118704	-0.281388	0.0167123
P58IPK	-0.608711	8.30366e-05	-0.137176	0.280441	-0.681214	2.28408e-05
CG3683	-0.501274	8.43273e-05	0.563621	1.81658e-05	0.0472219	0.6458
CG13650	1.61562	8.58839e-05	0.287361	0.34614	-0.210614	0.602894
ATPsyn-d	-0.59425	8.65924e-05	0.787645	3.45035e-06	-0.160649	0.211785
CG11474	-0.572599	8.67869e-05	0.75987	2.92393e-06	-0.28213	0.0269616
Mhc	-2.81661	8.7189e-05	2.25371	0.00117228	-0.473372	0.455432
CG34439	-0.463813	8.74932e-05	0.594678	3.28307e-06	-0.0458508	0.62893
CG13085	-0.907943	8.84271e-05	0.735411	9.46906e-05	-1.38742	9.29962e-07
CG18135	0.697283	8.93701e-05	-0.0538582	0.70611	0.114681	0.424012
CR43417	-0.947111	9.14446e-05	0.5435	0.00776877	-0.0168112	0.927198
Pka-C1	-0.919383	9.18485e-05	0.908324	0.000111675	-0.843089	0.000258616
CG7766	-1.01472	9.28533e-05	0.959033	0.000221188	-0.522758	0.0242455
ox	-0.729237	9.5135e-05	0.747346	6.12411e-05	-0.48737	0.003746
Ca-beta	-0.668088	9.66944e-05	0.418255	0.005597	-0.0676127	0.607274
regucalcin	0.954412	9.853e-05	0.186927	0.34376	0.190392	0.336015
Pmp70	0.818797	9.88988e-05	0.233581	0.172181	0.642892	0.00112512
Pka-R1	-0.923489	0.000100306	1.15359	6.69271e-06	-0.567192	0.0085455
CG2641	0.520226	0.000102737	0.371163	0.00253799	0.229135	0.0475506
ND75	-0.514257	0.000104262	0.763884	8.05601e-07	-0.158691	0.161787
CG43729	-0.911009	0.000107125	0.474845	0.0207539	-0.994148	3.99947e-05
CG7580	-0.531656	0.00010944	0.715101	2.60226e-06	-0.0805387	0.477057
PhKgamma	-0.765281	0.000110157	0.653859	0.000693869	-0.720244	0.000233085
CAP	-0.906469	0.000111009	1.40434	5.37735e-07	-0.487719	0.0201737
CG7879	-0.490454	0.000112717	0.0559025	0.587812	-0.31269	0.00571495
rok	0.482294	0.000112777	0.0160296	0.877665	-0.139173	0.175299
CG30194	0.705113	0.000113304	0.0343717	0.824614	-0.514906	0.00304786
CG4793	1.40636	0.000114759	-0.0415725	0.925522	1.12021	0.00113869
Ca-P60A	-1.26211	0.000115784	1.8996	8.091e-07	-0.785188	0.00893069
Amph	-0.842609	0.000117116	0.827588	0.000134012	-0.393186	0.0423054
Fps85D	0.567428	0.000118054	0.316227	0.0147755	0.06642	0.579716
Mlc2	-2.29146	0.000118429	1.25063	0.0183546	-0.531829	0.310203
CG2794	-0.551504	0.000118911	0.303415	0.0172386	-0.334983	0.00742147
CG15211	-1.38017	0.000120711	0.929715	0.00357085	-0.271974	0.336151
lectin-28C	1.14759	0.000121148	-0.0141925	0.952248	-0.170928	0.46682
CG6749	0.982571	0.000124972	0.154338	0.395764	-1.58996	7.31606e-05
ABCB7	-0.520548	0.000125554	0.392537	0.00183905	-0.14935	0.184478
CG5399	4.47537	0.000125694	0.109375	0.873045	2.24113	0.0245158
pyd	-0.362158	0.000125827	0.0294439	0.707678	-0.423149	2.13584e-05
Cbs	-0.852659	0.000127464	-0.241235	0.187878	0.0866797	0.611309
CG32500	-0.506968	0.000127602	0.227182	0.0358083	-0.262239	0.0174901
Pgi	-1.61187	0.000127846	1.15823	0.0043237	-1.77536	4.29615e-05
Cyt-c-p	-0.986124	0.000128752	0.302443	0.16526	-0.348465	0.10288
CG2818	0.581838	0.00012983	0.0711714	0.570501	-0.0894067	0.46936
HLH106	-0.298375	0.000130704	-0.132641	0.0538295	-0.138301	0.0432611
CG40486	-0.93028	0.000132434	0.221531	0.272023	-0.138958	0.484535
CG10425	0.692423	0.000133442	0.0387089	0.801445	-0.151868	0.330688
Mf	-1.25939	0.000134939	1.26232	0.000153649	-1.1063	0.000574735
CG4872	0.74528	0.000136216	0.0300375	0.844938	0.02006	0.905484
dlg1	-0.429965	0.000137087	0.553124	8.33279e-06	-0.209477	0.0354801
RpLP2	-0.384144	0.000139009	0.112879	0.179825	-0.0530681	0.53265
Mal-A5	-1.17318	0.000140262	0.783515	0.00777456	-0.674823	0.0162233
CG31033	-0.752722	0.00014033	0.708029	0.000287118	-0.418492	0.0167292
CG18547	0.583952	0.00014129	-0.213113	0.109054	-0.103956	0.436714
PyK	-1.42222	0.000141942	1.40136	0.000246182	-1.43667	0.000136699
CG10211	-1.82723	0.000143066	0.36882	0.348591	-0.174352	0.680569
CG31705	-0.553625	0.000149823	0.537779	0.00029287	-0.0111258	0.928388
PEK	-0.41384	0.000153723	-0.0475636	0.601997	-0.354743	0.00077168
Ugt37c1	-4.46617	0.000154607	1.59777	0.237327	-3.36967	0.000177169
RFeSP	-0.560363	0.000155247	0.778827	3.38984e-06	-0.244472	0.0617719
pncr008:3L	-3.09268	0.000159261	0.20995	0.749308	-1.07022	0.0247353
nompA	-2.0525	0.000160293	-0.0064941	0.986735	0.637411	0.0164948
kar	1.45824	0.000160308	-0.021939	0.944123	0.786605	0.0217314
Rya-r44F	-1.58296	0.000162784	0.655339	0.05968	-0.191591	0.603549
CG32495	-0.399617	0.000162887	-0.0243899	0.780716	-0.0152406	0.861887
CG12112	0.826912	0.000165557	-0.264926	0.233509	0.0905256	0.638268
CG12079	-0.436446	0.000165596	0.54544	1.25148e-05	-0.0129462	0.893904
GstD3	-2.2263	0.000168578	0.969283	0.0192898	0.722674	0.0199105
CG4164	-0.546964	0.000168892	-0.168972	0.172198	-0.649861	2.36043e-05
Dh44-R2	-1.23192	0.000169389	0.823592	0.00119202	-0.649851	0.00901622
CG30046	0.649096	0.00016939	0.333175	0.0310152	0.635333	0.000213044
Parp	0.553151	0.000169515	0.0729524	0.547946	0.0554879	0.649994
CG33502	-0.532565	0.000171862	0.327243	0.00683012	-0.276573	0.019649
CG5322	0.663041	0.000171945	-0.0517195	0.736196	0.272382	0.0745173
Pgm	-1.61224	0.000174414	1.1244	0.00558031	-1.79181	5.38811e-05
CG9306	-0.417465	0.000174856	0.318937	0.00219027	-0.168109	0.0797413
CG15141	0.644356	0.000175082	-0.307702	0.0307238	0.202525	0.170507
CG14285	-1.07513	0.000176876	0.835924	0.00135055	-0.504511	0.0376425
Traf6	0.502757	0.000178423	0.00725604	0.947037	-0.0626588	0.579553
CG1970	-0.344268	0.000182016	0.542198	7.30523e-07	-0.108965	0.170467
cv-2	0.485905	0.000182419	0.192276	0.0852222	0.211653	0.0603336
msta	-0.882492	0.000182427	1.35399	2.9167e-07	0.447099	0.0186009
yps	-0.485222	0.000182993	0.00767023	0.942486	-0.42038	0.000827703
CG9153	-0.531902	0.000183144	0.0594242	0.613012	-0.715683	5.05236e-06
NP15.6	-0.429743	0.000186694	0.522541	2.07744e-05	-0.332664	0.00219947
Cht7	-0.719772	0.000187088	0.246221	0.136132	-0.157424	0.343786
Dhod	-0.39088	0.00018937	0.0745097	0.396963	-0.197249	0.032542
CG5886	-0.612949	0.000196768	0.413404	0.00584548	-0.477104	0.00195896
Pglym78	-1.38808	0.000197531	1.23069	0.00104226	-1.34274	0.000303111
aay	0.528706	0.000199327	-0.156301	0.181302	1.02887	2.54039e-08
Droj2	-0.403518	0.000200219	0.0134459	0.881696	-0.451769	6.00955e-05
Tg	-2.53319	0.000200445	0.76062	0.0586259	0.331183	0.340675
Tpi	-1.50314	0.000200627	1.44764	0.000482062	-1.11321	0.00366022
CG32230	-0.522897	0.000201099	0.703934	9.03994e-06	-0.0951562	0.432148
Tm1	-1.39525	0.000201244	0.868982	0.0106736	-0.902754	0.00950566
CG32486	-0.39545	0.000201288	0.183923	0.0521399	0.118135	0.202111
CG33465	0.676229	0.000202271	0.743975	0.00011557	0.166465	0.2761
l(2)tid	-0.557213	0.000203084	0.539666	0.000318549	-0.325596	0.0134845
CG7966	-0.475093	0.000206106	0.570591	2.12699e-05	0.122446	0.254071
CG9990	1.16679	0.000211941	-0.349461	0.182918	0.618986	0.0262086
CG18624	-0.635949	0.00021198	0.764661	2.59082e-05	-0.260315	0.0812707
CG10824	-1.93996	0.000214131	0.81838	0.00557121	-1.15328	0.00245571
CBP	0.760547	0.000218309	0.231782	0.18768	0.325514	0.0664544
CG8475	-0.636713	0.000221747	0.799962	2.10906e-05	-0.868212	5.26829e-06
CG9186	-0.58575	0.00022176	0.133927	0.307938	-0.8692	1.62241e-06
GlcAT-S	0.776219	0.000224102	-0.232658	0.23082	0.723522	0.000421347
Papss	0.722377	0.000224684	-0.352118	0.0452279	0.195044	0.24393
CG4984	-0.704272	0.000225008	1.08554	3.0113e-06	-1.11573	1.12757e-06
aft	0.403396	0.000225562	0.0506524	0.558059	0.544567	5.18177e-06
Glt	0.631438	0.000227233	0.32945	0.024663	0.264019	0.0740424
Pdsw	-0.420313	0.000230848	0.349527	0.00136657	-0.0466222	0.628561
TpnC25D	-2.00322	0.00023154	2.03578	1.48767e-05	-0.0870832	0.800925
glob1	-0.756001	0.000231887	-0.00406297	0.980498	0.775778	2.9365e-05
CG5703	-0.341052	0.000234105	0.371264	9.30348e-05	-0.20773	0.0132592
Vha36-3	-0.696321	0.000236217	0.598198	0.000959231	-0.350182	0.0299424
CG10320	-0.470594	0.000239258	0.480238	0.000183119	-0.266132	0.020069
Act87E	-1.42023	0.000245462	1.15239	0.00144913	-0.797322	0.0247968
l(2)06225	-0.527192	0.00025003	0.612571	6.26976e-05	-0.171392	0.173966
CG11999	-0.414843	0.000250798	-0.112652	0.258063	-0.532271	1.33243e-05
CG13067	-1.61547	0.000252458	0.41853	0.177466	-0.711845	0.022192
CG17272	0.613297	0.000252678	-0.182733	0.177641	0.320172	0.0321447
l(2)09851	0.488118	0.000261797	-0.206968	0.0954924	-0.1898	0.110034
Prm	-1.14796	0.000262962	0.715433	0.0106788	-1.22732	0.000134508
Ald	-1.75285	0.000267303	1.27047	0.0074774	-1.65014	0.000541873
su(r)	-1.57825	0.000267337	0.919333	0.154136	0.0580893	0.833398
Ucrh	-0.367211	0.000270488	0.430036	5.63777e-05	-0.252744	0.00715213
Smyd4	-0.958094	0.000274704	0.944449	0.000480218	-1.00537	0.000125064
CG17715	0.379246	0.000276084	0.110647	0.215152	-0.00308113	0.971822
exd	0.467477	0.000277377	0.0952348	0.392439	-0.0362241	0.734658
CG34015	-0.650952	0.000277506	0.176485	0.160559	-0.00683418	0.957186
tst	0.359631	0.000279197	-0.11032	0.185386	-0.0595	0.480974
CG43897	-0.967422	0.000282851	0.982421	0.000264901	-0.872909	0.000849114
CG31675	0.892472	0.000288113	0.572483	0.0142314	-1.92693	3.67201e-06
dream	0.927054	0.000290445	0.0571661	0.779111	0.4674	0.0406739
CG5167	-0.424415	0.000293585	0.207895	0.0473798	0.119432	0.244456
CG12140	0.407633	0.000297468	0.188117	0.0614375	0.34768	0.00142079
blw	-0.685316	0.000304085	1.11522	9.3967e-07	-0.0477068	0.772187
CG31759	-0.690816	0.000305717	-0.311629	0.0823107	-0.441631	0.00640728
daw	1.06857	0.000308015	-0.00794779	0.973925	-0.147732	0.542403
CG15711	6.60266	0.000309453	-5.82253	0.00209672	3.37722	0.048082
wupA	-1.13742	0.000310038	0.906493	0.00248693	-0.807421	0.00656506
CG17556	0.503218	0.00031047	-0.0662312	0.555339	-0.148624	0.223079
CG8801	-0.397667	0.00031074	0.562222	4.13499e-06	-0.287031	0.00563946
svr	0.330721	0.00031099	-0.0393438	0.611752	0.332155	0.000319344
Saf6	0.442009	0.000311014	0.00852133	0.926518	0.0395725	0.707874
MED7	0.618313	0.000312443	-0.101262	0.476846	-0.231456	0.133388
l(1)G0230	-0.470803	0.000315098	0.755744	1.21135e-06	-0.0474775	0.675117
Pfk	-1.58237	0.00031531	1.5129	0.000809727	-1.08899	0.00837631
CG2698	-0.417982	0.000321746	0.605416	4.72478e-06	-0.56506	9.90663e-06
CG15362	0.579065	0.000323271	-0.0650193	0.672931	-0.146401	0.317609
Synd	-0.405453	0.000326472	0.337016	0.00197659	-0.0729763	0.456288
CG9175	-0.402723	0.000331336	-0.00532092	0.955548	-0.283703	0.00611273
Grip163	0.497297	0.000334906	-0.176648	0.13103	0.140608	0.24393
CG14937	-1.2888	0.000341154	-0.391018	0.200743	-0.664465	0.0160714
CG5840	1.13512	0.000341537	-0.0290207	0.901977	0.843567	0.00462658
pgant5	0.760289	0.000342411	0.0318151	0.861071	0.111666	0.527339
CG8449	0.647275	0.000343155	-0.0494253	0.74084	0.404537	0.0142181
CG34445	-1.03832	0.000345061	0.984522	0.00126789	-0.325859	0.143874
CG17273	-1.23911	0.000351656	1.2971	0.000192301	-0.242901	0.429129
CG11454	0.506012	0.000352137	0.0647155	0.577812	0.362323	0.00584607
CG42351	1.16755	0.000352991	-0.561554	0.0665898	0.678058	0.0229369
CG11360	0.875228	0.000355036	-0.0529566	0.791331	0.673892	0.00358411
kuk	0.640442	0.000357517	-0.675699	0.000224239	0.550247	0.00152425
CG12910	-1.03811	0.000368164	1.566	3.36452e-06	-1.6536	1.25353e-06
CG15554	-3.48738	0.000369258	0.0430157	0.97208	-2.37385	0.00205674
Corp	-0.707042	0.000370823	0.510738	0.00361058	-2.29742	5.40457e-09
CG14967	0.300112	0.000371298	0.122168	0.0965636	0.104848	0.152167
CG8258	-0.416866	0.000376462	-0.0687183	0.490805	-0.306042	0.0056931
CG6028	-0.562102	0.000380367	0.609822	0.000173484	-0.288936	0.0437647
CG11876	-0.434581	0.00038272	0.674424	2.70128e-06	-0.0742178	0.486661
CG6543	-0.364997	0.000383647	0.574553	1.88592e-06	0.420972	0.000123159
CG13117	0.866247	0.000384482	0.221271	0.256294	0.765592	0.00121058
CG43861	0.945859	0.000387848	-0.434465	0.0800049	0.295462	0.20938
pyd3	-0.982576	0.000396064	0.849651	0.001452	-0.559876	0.0232385
aralar1	-0.725211	0.000397883	0.670272	0.00100956	-0.260372	0.15206
CG10426	-0.531563	0.000398809	0.347808	0.012607	-0.581311	0.000130811
CG10898	-0.749574	0.000402136	0.441537	0.0210798	0.128983	0.472132
zfh1	0.812035	0.00040353	0.0387062	0.839896	0.537068	0.0110253
alpha-Man-I	-0.507502	0.000407252	0.0433055	0.721599	-0.266999	0.0373058
CG14483	-0.542774	0.000416885	0.750351	6.43359e-06	0.0162189	0.895885
gammaTub23C	0.37107	0.000417668	-0.125053	0.170793	0.066587	0.460997
CG3857	0.651339	0.00043234	0.0308922	0.845193	-0.0621747	0.711237
Idgf3	0.489166	0.000435375	-0.110974	0.365666	0.937786	1.51679e-07
CR34335	-0.781613	0.000436733	-0.273077	0.190756	-0.589459	0.00404144
CG11155	0.389118	0.000440367	-0.505518	3.04699e-05	-0.081667	0.384126
CG30090	1.74074	0.000443294	-2.1151	0.000684894	0.174925	0.718482
CG10710	-1.83959	0.000444779	1.98434	0.000383405	-0.662072	0.0568829
Ten-m	0.750402	0.000445417	0.0624713	0.733256	0.845708	0.000143624
CG9344	0.595843	0.000446136	-0.172872	0.269643	-0.0104978	0.944104
CG9297	-1.91073	0.000448262	2.05797	0.00035634	-0.700467	0.159147
tweek	0.584623	0.000450669	0.0738545	0.60835	0.243887	0.0947046
CG17109	-3.81412	0.000450863	-0.0215892	0.975211	0.00749364	0.983726
CG1662	-0.849859	0.000451509	0.66236	0.00355263	-0.684024	0.00199738
CG6206	0.676244	0.000452961	-0.148241	0.36747	0.303036	0.0739306
CG32649	-0.552709	0.000453248	0.388154	0.00771777	-0.32536	0.0207578
Ssb-c31a	0.358021	0.000455891	0.201465	0.0357568	-0.259267	0.0082841
agt	-1.04608	0.000461651	0.259754	0.37561	-0.0550258	0.78017
Saf-B	-0.370041	0.000468217	-0.00833458	0.927784	-0.196852	0.0412976
phr6-4	-1.62255	0.000469558	0.238593	0.435415	0.0937294	0.722488
Ciao1	0.388671	0.000472299	-0.145576	0.134538	0.168802	0.0858304
Ef1alpha48D	-0.360712	0.000472831	0.293332	0.00280326	-0.478973	2.06857e-05
CG16791	0.441457	0.000477769	-0.0750704	0.494633	-0.0170399	0.872706
CG7878	0.261652	0.000477806	-0.0430684	0.501213	-0.0349755	0.584645
CG6763	-2.08903	0.000479091	1.44327	0.000243764	-0.765646	0.0352715
Rab9	0.976718	0.000489508	0.295443	0.308179	0.0679368	0.796372
FR	-0.816781	0.00049254	1.09698	3.64207e-05	-0.787423	0.000541505
CG1702	1.25891	0.00049332	-0.65964	0.0879534	0.627169	0.0603452
coro	-0.84599	0.000495667	1.16154	1.78657e-05	-0.742983	0.00175265
Cyp4ac2	-3.16348	0.000496614	0.0870759	0.884345	-1.8231	0.00318211
CG31955	-0.894158	0.000497576	0.302689	0.117746	0.0298125	0.8687
CG9849	-0.431127	0.000503305	0.0599543	0.5418	-0.265314	0.013541
Faa	-4.09478	0.000507516	0.534346	0.736048	-1.46803	0.00263178
Gk	-1.066	0.000509499	0.229306	0.151089	0.222647	0.166016
CR43699	0.968282	0.000509657	-0.466427	0.0536039	-0.0799663	0.761466
CG13751	-0.438163	0.000509905	0.231309	0.0368078	-0.169792	0.117706
CG42668	-0.479614	0.000512134	0.101969	0.391178	-0.444239	0.00104433
GstE5	-1.15244	0.000515151	-0.578765	0.00715476	-0.668331	0.0125463
LanA	0.571348	0.000515732	0.13171	0.345731	0.554196	0.000737009
Hcs	0.352202	0.000516917	0.245302	0.00740576	0.175986	0.0524349
CG13926	-0.451791	0.000521394	0.17187	0.143281	-0.468056	0.000284609
Uhg3	-0.797705	0.000523786	0.493927	0.00667965	0.0922589	0.561351
qkr58E-3	0.400119	0.000538088	0.26119	0.0144196	0.0499932	0.612794
alpha-Est7	-2.21662	0.000538927	0.936391	0.013642	0.893084	0.0137489
CG32857	-0.539615	0.000542281	0.430644	0.00226846	-0.286139	0.0311741
CG3288	-2.89685	0.00054403	1.01757	0.242526	-1.19581	0.0250861
CR43334	-1.86536	0.000557394	-0.555897	0.309493	-0.467525	0.206202
CG6904	-1.17576	0.000558252	1.35064	0.000179936	-0.60331	0.0538425
CG33129	0.290191	0.000563497	0.0558215	0.447644	-0.026055	0.716399
CG30338	0.639202	0.000565366	-0.0841075	0.595033	-0.384979	0.0409231
Tm2	-1.32564	0.000565416	1.1324	0.00227527	-0.799012	0.0257973
CG31728	1.10654	0.000575738	-0.208442	0.425899	0.347474	0.217939
Tsp66E	0.541199	0.000576854	0.289204	0.0451992	0.227196	0.100934
Jupiter	0.949183	0.000579197	-0.27546	0.26119	0.626204	0.0135829
CG10407	-0.534963	0.000587923	0.395553	0.00797774	-0.802538	6.30491e-06
CG1360	-1.02631	0.000590565	0.0835546	0.737074	-0.305898	0.151943
mir-4954	-2.04471	0.000591812	0.924107	0.0480733	-0.506784	0.149667
cag	0.536413	0.000597133	-0.147367	0.266473	-0.0663347	0.635086
CG4972	0.297293	0.000602487	-0.159078	0.0417859	-0.0101264	0.891258
CG13748	-2.59362	0.000603326	-0.879313	0.178852	-0.703328	0.12378
CG7603	-0.379506	0.000604046	0.618043	1.81681e-06	-0.211944	0.0346654
SdhC	-0.42866	0.000606609	0.479383	0.000203531	-0.209693	0.0625635
mtacp1	-0.387713	0.000606884	0.509784	3.70606e-05	-0.0686896	0.488571
CG6034	3.43114	0.000609695	-0.529463	0.493993	1.91677	0.049732
CG33156	-0.395399	0.000611118	0.085262	0.372328	-0.0142614	0.875263
CG9953	-0.344287	0.000617349	0.428855	8.26951e-05	-0.452948	3.2752e-05
l(2)37Ce	0.355027	0.000621819	-0.010148	0.910376	0.0284165	0.751209
pps	-0.226652	0.000623962	0.0518327	0.372994	-0.084915	0.151204
CG1941	2.28376	0.0006258	-0.33477	0.443071	-0.277686	0.688581
CG15098	0.395438	0.000633948	0.231911	0.0293379	-0.154519	0.125384
CG13397	0.759888	0.000644324	-0.00438179	0.982272	1.78704	6.06756e-09
CG14795	-1.27775	0.000646539	0.866717	0.00828647	-0.0894106	0.760354
nompC	-1.92231	0.000649037	0.778389	0.105187	0.327004	0.250319
Oat	-0.691751	0.000649292	0.258067	0.169044	-0.292754	0.111203
Spn31A	-2.62336	0.000649503	1.43439	0.0148333	-0.0138683	0.965798
CG9302	0.38864	0.000654289	-0.189994	0.063362	-0.115107	0.2458
Hsp83	-0.918116	0.000661708	-0.323393	0.165942	-0.350586	0.150718
CG32801	1.37839	0.000666611	-0.438862	0.345421	0.0699585	0.860006
St1	-1.77516	0.000668477	-0.143042	0.775471	-0.0281682	0.921374
CG5802	-0.372536	0.000670361	0.0252379	0.788664	-0.325629	0.00206688
CG11123	-0.36697	0.000673188	0.147255	0.121697	-0.10197	0.256435
CG14022	-4.53175	0.000673712	1.77186	2.20777e-05	-0.322524	0.360126
CanA1	-0.769819	0.00067716	0.474867	0.0260226	-0.739717	0.00106594
CG32732	-0.370989	0.000677216	0.199713	0.0421785	-0.525756	1.36351e-05
Ac76E	-1.222	0.000679411	1.44451	0.000159385	-0.952076	0.00609917
CG8630	-4.43711	0.000679632	0.386316	0.77237	0.107009	0.794963
Gyc76C	-0.558594	0.000685973	0.41773	0.00739903	-0.324257	0.0335218
CG31808	-1.2878	0.000686955	1.67339	0.000194564	0.34605	0.161548
crq	0.674064	0.000688398	0.142192	0.403841	0.165975	0.330003
TepI	1.17128	0.000688713	-0.47121	0.130482	0.832327	0.00962304
CG14105	-3.66771	0.000692098	0.583531	0.59878	-0.484443	0.356153
CG11796	-4.13616	0.000699665	0.445315	0.700011	-0.728882	0.0549587
Ada1-1	0.985417	0.000700626	0.243613	0.324328	-0.0539508	0.84568
CG15387	0.475116	0.00070572	-0.103362	0.353163	0.131606	0.287752
sxe2	1.96282	0.000706608	-0.135627	0.777873	0.227855	0.669194
CG43129	-4.5352	0.000712134	2.77544	0.00371536	-1.52568	0.0163657
RpL23A	-0.30462	0.000717252	0.159885	0.0454396	-0.129199	0.110791
CG14482	-0.464847	0.000718947	0.710629	4.77855e-06	-0.0965112	0.411129
Eno	-1.31093	0.00072802	1.67722	0.000111138	-1.37793	0.000473322
Cyp12b2	-0.560723	0.00073318	0.686409	5.23439e-05	-0.945335	1.85782e-06
CG6232	-0.459816	0.000734107	0.499722	0.000424077	0.0305997	0.771025
CG7737	-1.17511	0.00073444	-0.370024	0.309504	-0.212416	0.366859
CG13800	0.436525	0.000749369	0.356578	0.00423298	0.0921964	0.408657
CG42329	-2.5278	0.000754553	2.15294	0.130694	0.325157	0.360361
CG7800	0.54624	0.00075906	0.112682	0.427009	0.254333	0.0809544
CG33124	-4.5321	0.000760193	4.49068	0.000478057	-0.896586	0.174326
Nmt	-0.309875	0.000772707	-0.0394108	0.622605	-0.416948	3.35948e-05
CG4957	-0.779186	0.000773009	0.492356	0.00984197	-0.126608	0.454003
CG9399	-0.702964	0.000773721	0.919868	6.51427e-05	-0.0999777	0.551961
CG1673	-0.84266	0.000797214	0.587055	0.0113639	-0.167842	0.456662
NtR	0.466874	0.000804289	0.320965	0.0135021	0.507447	0.000392755
sxc	0.358372	0.000805213	0.321076	0.00214989	-0.0967655	0.296459
CG10702	-1.14992	0.000809247	-0.300789	0.44054	0.355942	0.102097
bib	1.57264	0.000815224	-1.02575	0.0157128	0.756598	0.0792825
CR43465	-1.31882	0.000817286	0.144467	0.749079	-1.31426	0.000423229
CG7365	-2.56409	0.00082406	-0.656909	0.438528	-1.34464	0.0107913
CG16820	0.805263	0.000831782	-0.268058	0.24546	0.64409	0.00501101
mus210	0.268516	0.00083598	0.161856	0.0298918	-0.00297236	0.965778
koi	-0.465023	0.000837914	-0.00829584	0.945418	-0.132851	0.250622
Lsp1alpha	4.09291	0.000842695	-1.49703	0.159519	4.68238	0.000302402
CG32260	-1.60818	0.000849784	-0.104969	0.817863	-0.940042	0.0167473
disp	0.369696	0.000857145	-0.204546	0.0467181	-0.0657538	0.495807
CG3746	-1.36109	0.000862061	1.63484	0.000422619	-0.217773	0.416024
CG33178	-1.62039	0.000862755	0.893754	0.0289812	0.925462	0.0113893
CG31337	0.641369	0.000871733	0.404151	0.0448222	0.379875	0.0319194
Pp2C1	-0.35125	0.00087914	0.0554436	0.546533	-0.279559	0.00564339
Mtp	0.541987	0.000882318	-0.170844	0.231325	0.122457	0.38842
UGP	-0.932477	0.000883185	1.01435	0.000548525	-0.878062	0.0016446
CG9194	-1.25159	0.000885447	2.42911	1.16146e-06	0.376324	0.11467
CG7322	-0.718568	0.000887768	0.490865	0.0082183	-0.173688	0.323231
CG7378	-0.700995	0.000888496	0.941278	3.82537e-05	-1.35661	2.0612e-07
CG42402	-0.68328	0.000891608	0.148965	0.323229	-0.00869273	0.95432
CR32205	1.28016	0.000908713	-0.428472	0.159377	1.21092	0.00131441
Pgk	-0.974239	0.000911324	1.11728	0.000331446	-1.0917	0.000312819
CG5038	0.495777	0.000920108	-0.120425	0.322501	0.0300547	0.822395
P5cr	0.315655	0.00092109	0.049964	0.537257	0.0918546	0.273335
Surf1	-0.536533	0.000922527	0.138971	0.296255	-0.325533	0.0204888
Cpr76Bc	-2.1571	0.000931199	1.30412	0.15783	-2.13989	0.000615855
Scgalpha	-0.860317	0.000935462	1.27287	5.92027e-06	-1.46903	9.92812e-06
CG6959	0.355581	0.000935657	-0.0164445	0.860275	0.129766	0.173048
Chrac-16	0.640282	0.000943903	-0.380664	0.0318554	0.275549	0.11697
CG14445	-1.45923	0.000950831	0.714351	0.107899	0.245216	0.380619
Proc-R	-0.800061	0.000965822	0.615993	0.0128401	-1.06403	5.84169e-05
CG3301	-1.41625	0.000966638	0.731377	0.105206	0.517853	0.0621865
grass	0.497561	0.000967487	0.383732	0.00693607	0.426059	0.00361918
Gclc	1.169	0.0009716	-0.48622	0.111358	0.455548	0.1491
Gprk1	0.421116	0.000973502	0.674447	4.62463e-06	0.233942	0.0449215
Glycogenin	-1.19148	0.000980207	0.91418	0.00810216	-0.755926	0.0265803
CG7054	-0.786609	0.000983165	0.434774	0.0151697	0.165214	0.335522
Aprt	-0.530136	0.000985186	0.148134	0.220322	-0.0130987	0.915618
RhoGAP5A	0.426087	0.000987464	-0.0907792	0.409926	0.136977	0.233745
CG5037	-0.46048	0.000994935	0.398766	0.00342088	-0.0579141	0.61468
CG1105	-0.333806	0.000999414	0.533493	6.43385e-06	-0.39511	0.000204393
Cap-D3	-0.453173	0.0010035	0.226708	0.0502081	0.00679152	0.950943
RpL35	-0.261853	0.00100634	0.0517914	0.450764	-0.153985	0.037062
CG14590	-1.6323	0.00100657	2.53602	0.000102255	-0.185608	0.557463
bt	-1.13288	0.00100721	1.54966	4.59391e-05	-0.275912	0.376476
CG6180	-0.335498	0.00100904	0.169294	0.0702281	-0.452291	4.69108e-05
l(1)G0334	-0.523509	0.00100923	0.870195	3.91153e-06	-0.105728	0.459096
CG18208	1.31646	0.00101352	-1.15149	0.035774	-1.16434	0.0196068
TwdlL	-3.48531	0.00101405	1.848	0.181499	-4.76125	0.000242255
CG16947	0.421323	0.00101701	0.176396	0.11324	0.0126103	0.908838
CG7512	-1.53133	0.00102304	-0.057807	0.885593	-0.560832	0.0982848
crc	-0.343468	0.00102901	0.128836	0.167805	-0.603735	0.000139084
Src42A	0.452565	0.00103021	-0.181352	0.142222	0.10981	0.360342
CG43630	-0.657711	0.0010345	0.697544	0.0023824	0.356382	0.0221283
CG13506	-0.812623	0.00103795	0.131345	0.541224	0.189925	0.376472
aPKC	0.3522	0.00104416	0.0968664	0.304396	-0.180991	0.0597787
CG17514	0.362284	0.00104513	0.228972	0.0266352	0.217841	0.0325538
GstE6	-1.36236	0.00104703	0.117505	0.756685	-0.426578	0.137427
Ugt36Bc	-1.04691	0.00105627	0.666328	0.0589661	-0.530909	0.0423955
CG34446	-1.04623	0.001058	1.29972	0.000284025	0.0375641	0.868798
CG18609	-5.47355	0.00106279	0.494462	0.803231	0.570656	0.209801
Cyp6a13	1.3633	0.00106342	-0.51831	0.202593	0.396029	0.312401
Mipp1	-1.28425	0.00106754	1.22454	0.00206386	-0.0496114	0.854698
CG7408	-0.873267	0.00106813	0.445523	0.0683184	-0.0442008	0.828419
CG8066	0.699671	0.0010823	0.441955	0.00838514	1.28471	5.40674e-07
CG17600	-0.641117	0.00108771	0.254542	0.159351	-0.378053	0.0347284
CG9272	0.91555	0.00109128	0.221225	0.291542	0.252503	0.332702
CG14523	-0.942727	0.0010929	0.475147	0.236085	0.298463	0.140322
CG5955	-1.85127	0.00109812	1.25722	0.0430055	0.531825	0.0742607
Sug	0.381082	0.00110298	-1.57459	0.107293	0.300424	0.00669056
Thiolase	0.489603	0.00110815	0.43458	0.00319326	-0.130217	0.317582
CR30029	1.43036	0.00111156	0.114303	0.752654	2.18293	1.80782e-05
GstE7	-1.95259	0.00111374	0.241243	0.490933	-1.01998	0.013782
Nep3	0.960115	0.00111624	-0.00768108	0.974187	0.476501	0.0766477
CG8300	0.361129	0.00112069	0.0338737	0.721668	-0.127711	0.203108
4EHP	-0.504598	0.00112702	0.322296	0.0236331	-0.3768	0.00919665
nimC3	1.55994	0.0011285	-0.115088	0.777189	-0.0996475	0.831657
CG6639	-2.60717	0.00113572	-1.0436	0.00350687	1.41816	0.000220635
CG33181	1.18514	0.00113704	0.230009	0.448895	0.151671	0.635541
CG7458	-2.24888	0.00114081	0.729703	0.286675	-0.427115	0.283874
Cpr49Af	-2.42437	0.00115675	0.614796	0.329027	1.21587	0.100956
CG11160	-1.09997	0.00116622	1.814	8.55963e-07	-0.121805	0.612558
CG1665	0.563652	0.00117298	-0.108174	0.463464	0.203196	0.190672
Rpb7	0.397393	0.00117607	-0.0740378	0.467548	-0.0144475	0.894851
Nc73EF	-0.461143	0.00118063	0.454272	0.00171489	-0.593007	9.72356e-05
GM130	-0.295367	0.00118201	0.0817846	0.310253	-0.212801	0.0135793
mod(r)	0.307038	0.00118975	-0.015057	0.854182	0.0176402	0.831337
CG12581	-0.34016	0.00119428	-0.105833	0.255389	-0.187534	0.0533505
RpL24	-0.306508	0.00119848	0.0991094	0.233376	-0.297053	0.00167977
CG6330	-2.31706	0.00120503	1.3751	0.0481359	0.132221	0.82163
Npc2a	0.829506	0.00120708	0.0985074	0.649268	0.585046	0.0152894
CG5773	-1.72779	0.00121124	-0.963784	0.0495768	-0.190015	0.665131
PebIII	-1.16425	0.00122356	0.366412	0.236991	0.5677	0.0722816
Ptth	1.94631	0.00123491	-1.32986	0.139611	0.117491	0.848905
cdc14	-0.359574	0.00123787	0.385663	0.000656836	-0.421164	0.000276784
CG9629	0.504763	0.00125429	-0.0583004	0.669892	0.346968	0.0181243
CG6650	-0.31074	0.00125618	-0.0290588	0.727138	0.0885605	0.293958
ND42	-0.361518	0.0012577	0.614035	3.94908e-06	-0.0394333	0.693523
CG32164	-0.235601	0.00126115	0.2734	0.000361438	0.0977936	0.144548
ND23	-0.382296	0.00128414	0.354509	0.00241198	-0.188716	0.0785749
sNPF-R	-0.731915	0.00129116	-1.57784	5.69085e-05	-0.671699	0.00182751
mRpS30	-0.453748	0.00129615	0.018753	0.881606	-0.256179	0.0425879
Hil	-0.717574	0.00131074	-0.325834	0.11209	0.119448	0.537405
CG42246	1.66059	0.00131529	-0.177229	0.635697	-0.0205873	0.9684
ScpX	0.34792	0.00132171	-0.0355437	0.708614	0.191826	0.0536151
CG8311	0.367908	0.00132447	-0.0720005	0.460036	0.0739798	0.465411
Nbr	0.309253	0.00133024	-0.0400072	0.628315	0.028547	0.73571
CG11562	-0.690338	0.00133035	0.157466	0.47531	-0.308004	0.0762911
CG18343	-0.379847	0.00135092	0.26147	0.0172949	-0.821807	1.20447e-07
CG31157	0.69074	0.00135364	0.323194	0.0968421	0.683052	0.00158111
CG8888	-0.632226	0.00136107	0.728057	0.000416543	-1.25952	2.88604e-07
CG3192	-0.380398	0.00136361	0.463633	0.0002005	-0.154106	0.147244
Men-b	-0.910482	0.00137403	1.01869	0.000621324	-0.62836	0.0207718
CG42340	0.982599	0.00137931	-0.633393	0.127068	0.2603	0.368914
CG15247	-0.676555	0.00138448	0.848687	0.000153029	-1.08261	8.82994e-06
CR42860	-3.53969	0.00139042	3.09865	0.000435625	0.225119	0.542575
CG3065	-0.353323	0.00140624	0.0655414	0.502271	-0.300377	0.00463377
CG11309	-0.344151	0.00141573	0.177229	0.0674921	0.184338	0.0518589
CG17760	1.42638	0.00142274	-0.341271	0.365921	0.878114	0.0371072
Mgstl	0.364713	0.0014382	0.258052	0.0197735	0.226469	0.032906
CG4678	-1.2867	0.00144505	0.0119851	0.975062	0.393212	0.124346
mRpL16	-0.348709	0.00145213	0.0537574	0.586694	-0.35103	0.00109734
CG32373	-1.38554	0.00145282	2.18152	0.000920763	0.347564	0.197016
Arr2	-0.927848	0.0014557	-0.113446	0.650507	-0.0502517	0.820835
Dhc93AB	-2.12926	0.00145893	0.169309	0.769285	0.333698	0.363243
CG2781	0.998558	0.00146077	0.522026	0.0731432	0.581205	0.042912
Cyp6a21	-1.42524	0.00146533	1.05742	0.000717283	-0.396922	0.186653
fz	0.676355	0.00146657	-0.65891	0.00106047	0.553073	0.00676524
CG41378	0.702179	0.00147833	0.185716	0.318823	-0.0104753	0.958101
CG8841	0.361537	0.00148575	0.117639	0.22216	0.194409	0.0617309
Iris	-2.81993	0.00148956	-1.56773	0.0219962	-2.38313	0.0025136
Ahcy13	-0.444295	0.00149198	0.0100011	0.93451	-0.191782	0.135565
Mct1	0.612603	0.00150645	-0.0138531	0.934835	0.609198	0.00169734
GABA-B-R3	1.79824	0.00150768	-0.328888	0.485779	0.55827	0.310672
wus	0.524484	0.00151117	-0.281256	0.0691407	0.0949328	0.522038
IP3K1	-0.808492	0.00151173	-0.649913	0.010823	-0.153783	0.487027
Mgat2	-0.421749	0.00151854	0.241707	0.0445591	-0.285368	0.0205717
CG6006	1.41181	0.00152541	1.15697	0.0457582	0.347181	0.413337
Ten-a	1.12434	0.00152565	-0.948277	0.0036666	1.0136	0.00353755
mRpS35	-0.43264	0.00152601	0.117652	0.310436	-0.304127	0.0132663
CCHa1r	3.11446	0.00152821	-1.37095	0.121303	0.502134	0.626382
CG43125	0.606399	0.00152842	-0.0357557	0.888781	0.356938	0.0437803
CR43432	1.38683	0.00152862	-1.65669	1.45415e-05	0.64732	0.115894
Gp93	-0.571916	0.00153329	-0.139866	0.372194	-0.675625	0.000334433
CG4615	0.575072	0.00153492	-0.0871292	0.579489	0.0753783	0.644473
Dsp1	0.378168	0.00153817	-0.205623	0.0606777	0.135385	0.204213
rasp	0.270398	0.00155316	-0.117979	0.128933	-0.175115	0.0306255
CG30463	-0.524384	0.00155645	0.198479	0.182508	0.249347	0.105435
RpL13	-0.301103	0.00155799	0.183113	0.0358743	-0.198442	0.0271891
lectin-24Db	0.625617	0.00155937	0.214562	0.229524	0.320266	0.0761316
CG14629	0.793648	0.00156237	-0.198366	0.366133	0.455279	0.0474921
GNBP3	0.352301	0.00156305	-0.0610904	0.540865	0.284503	0.0082018
CG15445	0.820185	0.00156442	-0.0977437	0.667607	0.0685805	0.760108
if	-0.598866	0.00156772	0.777628	0.000132786	-0.546342	0.0035052
Cyp4c3	-3.2323	0.00157068	-1.19176	0.33028	-2.4607	0.00140545
rdo	0.954652	0.00157455	-0.933976	0.00101511	0.188199	0.502444
CG6613	0.406535	0.00158693	0.0770288	0.496366	-0.833749	3.90408e-07
mir-281-2	-1.44716	0.00158707	1.38724	0.000521155	-0.747528	0.0307178
CG18545	-4.0973	0.00159155	0.867815	0.333281	-0.407812	0.498657
CG5181	0.51529	0.00160193	-0.215958	0.126285	0.0696923	0.634101
CG32350	0.536696	0.00161566	0.151121	0.301551	0.147369	0.333408
CG14619	-0.340767	0.00161576	0.478598	5.88055e-05	-0.761943	7.31759e-08
Nplp2	-1.89915	0.00161582	0.701622	0.223334	0.80035	0.0848129
CG8086	-0.732847	0.00162028	0.578765	0.0111442	0.0384904	0.856314
GlyP	-1.56036	0.00163889	1.66314	0.00145241	-1.50217	0.00241511
CG13707	1.72721	0.00164404	-0.115761	0.797626	1.29546	0.0142871
sta	-0.326236	0.00165352	0.0258575	0.771405	-0.190355	0.0492387
CG9503	1.26257	0.00165919	-0.00122765	0.996256	0.499049	0.186319
CrebB-17A	-0.426099	0.00166479	0.243342	0.048524	-0.280166	0.029131
tbce	0.463391	0.00167885	-0.00108525	0.993291	-0.152119	0.246647
CG7430	-0.396891	0.00168405	0.607314	2.37077e-05	-0.183062	0.115194
CG7332	-0.224481	0.0016876	0.142076	0.0323974	-0.277466	0.000227372
mspo	0.759222	0.00169506	0.288497	0.263189	-0.262485	0.250566
CG6106	-1.4652	0.00170236	1.62893	7.8199e-05	-0.315765	0.301517
CG34104	0.514432	0.001715	-0.243964	0.0800167	0.107114	0.469681
Cyp6a9	-2.24026	0.00172744	0.817959	0.152787	0.547638	0.102147
B4	0.804453	0.00173114	-0.331935	0.143509	0.299383	0.194779
CoVIIc	-0.338352	0.00173467	0.576631	6.98929e-06	-0.0539772	0.579493
Arp14D	0.374534	0.00173809	0.0409084	0.699395	0.0877556	0.405902
Snx1	0.522993	0.00174206	-0.0647305	0.667243	0.0561568	0.699034
Cam	-0.609532	0.00174519	0.607238	0.00166638	-0.394612	0.0322952
CG5023	-1.26202	0.00175145	0.956005	0.0142426	-0.598593	0.112048
san	-0.269339	0.0017523	0.0268394	0.723514	-0.27646	0.00129949
CG9034	-0.470436	0.00175232	0.389125	0.00657382	-0.206569	0.115514
CG5009	0.448643	0.00175464	0.20919	0.120748	0.158568	0.215322
CG2852	0.426641	0.00176031	-0.463179	0.000962219	0.14264	0.240927
CG8546	-1.09589	0.00176389	0.917113	0.0255177	0.333803	0.152192
Spec2	0.654964	0.00176481	-0.215175	0.269859	-0.872504	0.00030888
CG4973	-0.541783	0.00178844	-0.130076	0.400959	-0.480645	0.00298586
CG17082	0.478142	0.0017914	0.30065	0.0362799	0.0181794	0.891353
CG17322	-1.23909	0.00180729	1.48585	0.000143933	-1.77956	9.07021e-05
CG12091	-0.258426	0.00181401	0.46169	3.52193e-06	-0.233721	0.00433593
CG7149	0.997058	0.00181503	-0.0651671	0.817309	0.605287	0.0462921
CG13827	-0.707797	0.00182315	0.246839	0.228954	-0.115887	0.517129
Obp83g	-2.58341	0.00182603	1.4617	0.0368177	-0.200549	0.712322
CG31809	-1.17236	0.0018281	0.398551	0.110448	-0.544947	0.0556776
eloF	-3.48523	0.00183854	1.0845	0.383767	0.113357	0.850626
CG2258	0.525776	0.00184262	0.0855856	0.537823	0.352949	0.0252999
CG14401	0.594886	0.00184761	0.411339	0.0208119	-1.71008	1.21801e-08
CG32264	-0.518216	0.00184845	0.786929	2.89194e-05	-1.17573	6.55556e-08
CG12400	-0.488556	0.00185108	0.598839	0.000249901	-0.221672	0.117601
CG4593	0.42839	0.0018513	-0.0236085	0.841211	-0.0372045	0.764232
Sap47	0.2993	0.00185534	0.3271	0.000916658	0.20864	0.0220025
CG12338	0.694803	0.00185597	-0.2006	0.302127	0.472668	0.024782
Cchl	-0.448513	0.00187475	0.528544	0.00039158	-0.264532	0.0434583
CG4213	-0.577406	0.00188338	0.45569	0.014016	-0.706732	0.000294317
CG1136	1.84555	0.00188885	-0.287135	0.448547	0.386567	0.500549
vig	-0.382709	0.00190263	0.164188	0.136949	-0.278837	0.0184278
LBR	0.597365	0.00190945	-0.57802	0.00132641	0.386646	0.0319283
PH4alphaNE1	-4.97976	0.00191458	0.575551	0.809051	-3.96475	0.0027064
Tcp-1zeta	-0.312078	0.00191561	-0.0448156	0.611764	-0.246937	0.0111133
CG5946	-0.467957	0.00193711	0.570063	0.000318084	0.00875387	0.947732
Cyp311a1	-2.92262	0.00193742	0.769646	0.124513	0.299327	0.51537
CG5568	-3.55536	0.00194695	-0.0267304	0.977145	-2.40575	0.0135875
CG12269	-1.68147	0.00194785	0.31931	0.468461	-0.430418	0.269753
CG7261	0.252286	0.0019596	0.0543685	0.452206	-0.115747	0.117974
Utx	0.70809	0.00196656	-0.0572696	0.777625	0.0123249	0.950184
CG9135	0.418265	0.00196662	-0.324556	0.013242	0.0443998	0.708582
CG6621	-0.350396	0.00197256	-0.00869814	0.930623	-0.418233	0.000373886
CG33170	-0.460241	0.0019841	0.534442	0.000474185	-0.242501	0.0746423
RIC-3	-0.528481	0.00199364	1.08181	4.73242e-07	-1.30479	1.9036e-08
CG9350	-0.302924	0.00199848	0.770452	1.75416e-08	-0.284182	0.00338619
SF1	-0.310354	0.00200238	-0.00974225	0.913152	-0.327431	0.00136661
Sps2	-0.677035	0.0020126	0.822404	0.000262171	-0.262735	0.17112
CG12869	-1.44173	0.0020149	0.216431	0.658693	0.426611	0.138519
vsg	0.408216	0.00202648	0.256613	0.0367	-0.0260849	0.821636
Eps-15	0.197189	0.00203032	-0.0245122	0.666134	0.129131	0.0319847
GstE1	-0.50504	0.00203611	-0.988876	2.29788e-06	0.0285705	0.841998
CG7023	-0.444611	0.00204422	0.231266	0.0697224	-0.368685	0.00673022
CG4594	-0.429496	0.00206058	1.12843	6.29303e-09	-0.00116963	0.991833
GstS1	0.435246	0.00208696	-0.302767	0.0240808	4.87751	6.58623e-19
dnc	-0.419222	0.00208844	0.964013	1.02882e-07	-0.740481	3.93554e-06
Coq2	-0.793165	0.00209131	0.198351	0.362005	-0.613122	0.00741493
metro	-0.525566	0.00209593	0.691017	0.00016243	-0.261537	0.0903745
CR32027	1.72678	0.0021085	-0.350672	0.441267	1.67789	0.00242825
lz	1.59695	0.00212749	-0.980251	0.0310481	1.27297	0.0119141
CG5646	0.8438	0.00213629	0.526897	0.0190127	0.385105	0.135287
CG31810	0.852805	0.00214292	-0.413921	0.0636898	1.17033	7.0436e-05
CG34148	0.575902	0.00216413	0.162393	0.380182	-0.221604	0.228118
CG7414	-0.325339	0.00216688	0.363611	0.000812343	-0.337923	0.00167155
CG3939	0.3427	0.00217373	-0.10397	0.299929	-0.00478297	0.961565
CG18549	0.701352	0.00217705	0.137237	0.499505	0.134962	0.500988
Elongin-C	-0.277943	0.00218277	0.049988	0.537219	-0.352737	0.000243555
Mp20	-1.09496	0.00221308	1.58379	6.69514e-05	-0.607069	0.0721263
RpL18A	-0.33383	0.0022172	0.0774601	0.419866	-0.153376	0.128002
CG8202	0.241343	0.00221754	-0.0430005	0.533728	0.185367	0.0136438
CG13897	1.03803	0.00221879	-0.481802	0.102354	-0.0162813	0.95917
CR43496	-0.70246	0.0022242	0.154845	0.480393	-0.402542	0.0354603
spict	0.556906	0.00223702	0.346658	0.0368374	0.071525	0.659523
CR43361	-0.992971	0.00224908	-0.706505	0.0162616	1.1956	4.98936e-06
CG12567	0.330373	0.00225715	0.275469	0.0085032	0.199203	0.048391
CAH2	0.870829	0.00226043	-0.969073	0.000663908	1.02456	0.000537848
Edem1	-0.269427	0.00229134	0.146628	0.0723158	-0.206895	0.0144801
CG10863	-0.90505	0.00229355	0.594484	0.0243053	0.349858	0.149684
CG1441	-3.70473	0.00229442	0.878766	0.508307	-2.33178	0.00883513
CG8034	0.96971	0.0022946	0.0103589	0.971155	0.484481	0.0923478
sog	-0.606942	0.00230866	0.884712	4.29323e-05	-1.29644	2.47078e-07
Cralbp	-1.39828	0.00230909	-0.216482	0.618926	0.00765678	0.978984
yellow-b	1.08105	0.00231483	0.116066	0.719416	0.189961	0.537525
Hk	-1.34965	0.00231547	1.45502	0.00255683	-0.347591	0.0141283
CG31875	1.5334	0.00232296	-0.708336	0.19906	-0.302286	0.581285
ds	0.487027	0.00232775	-0.469146	0.00366719	0.216214	0.136489
trio	0.398362	0.00232891	0.0369478	0.755412	0.14055	0.232104
RpL19	-0.241611	0.00234161	0.17523	0.0188833	-0.15307	0.0411192
CG42715	1.46038	0.00234499	0.326	0.691863	-0.105861	0.829711
CG1299	0.833676	0.00235221	0.0993615	0.692834	0.488928	0.0535485
d4	0.274824	0.00235263	-0.19215	0.0249815	0.0959132	0.239621
Hem	0.265823	0.00235665	-0.0704784	0.370178	0.0810624	0.302475
CG17264	-1.19592	0.00236503	0.0855472	0.784183	-0.90338	0.00863636
Pvr	0.519811	0.00237008	0.0517329	0.730988	0.332154	0.0380979
CG6597	-0.305446	0.00237271	0.51609	8.99434e-06	-0.188191	0.0447035
CG33521	-0.462618	0.00237724	0.904379	1.78479e-06	-1.53864	1.46061e-10
CG1667	-0.424773	0.00237813	0.545246	0.000250658	-0.815562	1.84727e-06
fws	0.268004	0.00239009	0.0794621	0.315919	-0.0292846	0.709349
Pxn	0.501152	0.00239153	0.547441	0.000894302	0.241253	0.109589
CG5110	0.490689	0.00239171	-0.106397	0.45764	-0.150397	0.310199
CG41520	-0.925147	0.00240475	1.03316	0.0028913	0.403341	0.0749445
CG8679	0.834166	0.00240873	-0.742018	0.000649598	0.732727	0.00583031
CG6865	2.92042	0.0024502	0.365073	0.640274	0.749231	0.446604
Cdk4	-0.608428	0.00245236	-0.224384	0.217599	0.6856	0.000426185
CG13229	-0.692603	0.00246185	-0.0741556	0.727564	0.0310335	0.854897
Ude	-1.34692	0.00246377	1.8953	2.68425e-05	1.42461	0.000307883
elgi	0.403467	0.00246672	-0.00812425	0.943117	-0.0280512	0.81488
Spn4	0.533513	0.00246806	0.283032	0.0815605	0.0510393	0.741025
ed	0.339038	0.00248003	-0.264924	0.0153242	0.340304	0.0025623
TwdlBeta	-2.23455	0.00248209	1.83082	0.00185226	-0.771427	0.0985552
TSG101	0.395141	0.00248327	-0.00221258	0.985099	-0.151047	0.195345
rols	1.03019	0.00248531	-0.770606	0.011764	0.647845	0.0440517
CG33110	-3.40011	0.00249305	1.04387	0.390796	0.460353	0.269632
scramb2	-0.299662	0.00250096	0.349045	0.000643861	0.0099268	0.912146
Cht6	-1.71443	0.00250526	0.924032	0.0629919	-0.250491	0.63831
schlank	0.610804	0.00250864	-0.0375695	0.833333	0.362945	0.0530208
Ephrin	0.524261	0.00251337	0.183344	0.251231	0.00186917	0.990174
CG32813	-0.413935	0.00252387	0.38056	0.00471205	-0.999035	7.11976e-08
Ca-alpha1D	-0.392819	0.0025433	0.715751	3.99122e-06	-0.803491	7.68584e-07
ns3	-0.405548	0.00254457	-0.193716	0.120611	-0.227544	0.0602519
Got1	-0.762346	0.00257308	1.24139	3.02505e-05	-0.118564	0.608323
l(2)01289	-0.846952	0.00258418	1.2851	3.93907e-05	-1.10543	0.000217082
CG14394	1.15978	0.00259963	-0.139651	0.689246	-0.744685	0.0290581
para	2.28521	0.00262641	1.05066	0.0977167	2.86246	0.000228246
Hsc70-3	-0.445832	0.00265686	-0.0793078	0.541398	-0.710348	2.27755e-05
CG12428	0.439153	0.00267072	-0.0705313	0.562521	0.904396	4.93682e-07
Lapsyn	-1.45634	0.00268851	-0.200305	0.597031	-0.307912	0.335262
CG42326	-1.00623	0.00272266	0.33763	0.217233	0.579515	0.0131882
CG6891	1.94928	0.00272555	-0.959127	0.115247	0.0745774	0.890727
CG6191	-0.401166	0.00272676	0.173187	0.159928	0.00623334	0.959325
CG4764	0.353243	0.00272888	-0.1088	0.303638	0.0442794	0.675311
net	1.11527	0.00274979	0.0536463	0.86547	0.00234488	0.994693
Sodh-2	-1.22577	0.00275341	2.86003	3.12067e-07	0.710929	0.0809939
CG1674	-0.553429	0.00275846	1.02699	4.6061e-06	-1.03492	2.67684e-06
lap	0.460095	0.00276091	-0.0463044	0.737724	0.29924	0.0385678
CG4239	-0.623797	0.00276401	1.17203	3.54431e-06	-0.936178	4.87019e-05
CLIP-190	-0.790693	0.00278699	0.389099	0.110153	0.151844	0.536618
CG31038	-0.319284	0.00280534	0.3866	0.000511401	-0.453195	0.000102386
Aats-ala-m	-0.336902	0.00281451	0.273624	0.0104233	-0.337234	0.00256647
MFS16	0.573163	0.00281687	0.039587	0.815821	0.138082	0.42063
CG10803	0.306948	0.00283045	0.130666	0.155162	0.163524	0.0853527
Osi22	-4.97974	0.00283638	0.546595	0.77713	-5.18384	0.00205348
Ndg	-0.944176	0.00284111	0.943693	0.00224468	-1.91947	7.11002e-07
pAbp	-0.595701	0.0028441	0.746152	0.000310878	-0.382698	0.0439945
l(2)k09022	-0.441879	0.00285559	-0.2955	0.0374699	-0.104626	0.424938
CG18324	-0.436723	0.00287085	0.278994	0.0455991	-0.129161	0.292552
rgn	-0.600655	0.00287269	0.361165	0.0541863	0.0798461	0.666244
Sp212	-0.479458	0.00289266	0.370593	0.0154964	0.324664	0.0285792
CG5854	0.904098	0.00290428	-0.332712	0.22992	0.307644	0.253918
CG30098	4.42574	0.00293421	-0.36267	0.62066	2.43406	0.0955124
Mkrn1	0.457156	0.00294638	0.0310212	0.822006	-0.0604016	0.656928
RpS24	-0.287198	0.00295119	0.0814397	0.339424	-0.120834	0.176091
CG11190	0.265855	0.0029513	0.05328	0.501175	0.0513076	0.522337
obst-E	-1.9109	0.00295676	1.04094	0.0706253	-0.359383	0.554736
CG14446	0.469063	0.00296273	-0.285802	0.04873	0.360451	0.0169756
CG3831	0.673697	0.00300976	-0.00407161	0.983812	-0.37673	0.0865335
CG43078	-0.923934	0.00301325	1.31864	0.000132572	-0.529559	0.0731123
CG14985	-0.463651	0.00301564	0.161381	0.21703	-0.100018	0.436687
CG43102	-0.64632	0.00302935	0.730366	0.00115514	-0.606841	0.00500624
CG32243	0.45571	0.00303153	-0.279314	0.0645931	-0.0755885	0.590592
sd	-0.28216	0.00306265	0.133273	0.135166	-0.0236172	0.785546
cenG1A	-0.405417	0.00306968	0.356777	0.00791057	-0.178874	0.158614
nAcRbeta-21C	0.294346	0.00307269	0.238328	0.0146943	0.476032	2.41805e-05
CG31778	0.906124	0.00307851	-0.757266	0.0042459	1.23568	0.000141351
CG32241	-5.04343	0.00309025	2.82263	0.0206405	0.337183	0.764098
CR40190	-0.91459	0.00309929	-0.935284	0.0161355	0.000999075	0.996323
CG6083	-2.3282	0.00309943	1.38527	0.0166636	-0.900469	0.0507818
Spn43Ab	-0.86889	0.00311453	0.21283	0.443786	0.247965	0.279922
CG16985	-0.553543	0.00311741	0.607679	0.000399798	0.320177	0.031085
CG7453	0.329728	0.00312966	0.167193	0.103216	-0.213445	0.0407901
CG17560	-1.73986	0.00313697	1.50458	0.17786	-1.18469	0.0131762
CG16904	-3.3636	0.00313869	-0.621712	0.65386	-1.45024	0.0596072
Gbs-76A	-0.851099	0.00314748	1.00966	0.000931328	-1.22915	9.11322e-05
CG1637	0.43277	0.00314811	0.240168	0.082637	0.055984	0.667356
Cpr11A	-3.01634	0.00314876	2.49412	0.0343203	-0.521276	0.545381
ex	0.546734	0.0031557	-0.469046	0.0104704	0.866165	4.30706e-05
l(3)03670	-0.366708	0.00315943	0.56554	5.53041e-05	-0.0618687	0.58333
Sod3	0.520692	0.00316154	0.25421	0.122413	0.289837	0.0765331
CG6673	-0.439014	0.00316248	0.231916	0.0929418	0.0027218	0.983877
Sema-5c	0.441893	0.00320363	-0.155504	0.252087	0.402907	0.0065807
CG42566	1.03819	0.00321023	-0.961435	0.00976307	0.0832235	0.802725
l(2)08717	1.06327	0.003222	-0.555047	0.0898008	0.337034	0.310085
Fur1	0.639372	0.00322795	0.33508	0.0888225	-0.105297	0.580594
RpL3	-0.31029	0.00323305	0.102445	0.277507	-0.090768	0.346813
CG7712	-0.286563	0.00324025	0.350047	0.000519782	-0.12104	0.169387
CG9121	-1.61732	0.0032637	-0.462738	0.237386	1.42186	4.96536e-05
CG5599	-0.939209	0.00327117	0.98793	0.00543508	0.0989599	0.667366
CG10737	-0.385778	0.00327368	0.915029	2.10612e-07	-0.720735	3.96895e-06
14-3-3zeta	-0.326453	0.00328006	0.313718	0.00440443	-0.52934	2.63893e-05
Nak	-0.324402	0.00329618	0.242474	0.0252585	-0.260238	0.0155969
CG30382	-0.548841	0.00330459	-0.149505	0.379469	-0.664154	0.000661494
CG32066	0.594715	0.00334385	-0.221539	0.214675	0.465128	0.0167441
CG6412	-0.419547	0.00336249	0.0952853	0.452916	-0.0620017	0.619751
CG11617	-1.81368	0.00337133	2.12557	0.000407368	-0.133621	0.716805
fend	1.16345	0.00338652	-0.679654	0.0359921	1.21658	0.00201841
Spt20	-0.200352	0.00338674	-0.0961007	0.127541	-0.124629	0.0520211
CG8128	-0.470409	0.0034125	0.288305	0.0491959	-0.0615104	0.63402
Vap-33-1	-0.289002	0.00341942	0.555018	3.66865e-06	-0.44292	5.65611e-05
Iap2	0.221444	0.00342916	0.162955	0.0236995	-0.147451	0.0382419
CG9886	-0.339874	0.00343403	0.358654	0.00135674	-0.339207	0.00295738
CG42640	2.18389	0.00344158	-1.11598	0.13484	1.36807	0.0598008
sls	-0.890287	0.00344681	1.35906	6.52823e-05	-0.782954	0.0091363
RpL26	-0.262537	0.00344851	0.119508	0.138177	-0.205299	0.0183763
CG6225	-1.52123	0.00350923	2.5188	0.000137408	0.508527	0.103915
CG17180	-0.66723	0.00352608	0.2413	0.239082	-0.594086	0.00530787
CG1707	-0.295746	0.00353058	0.190629	0.0460728	-0.147529	0.119064
CG2701	-0.223372	0.00353715	0.0920057	0.184094	-0.087942	0.206761
Ntf-2	-0.317278	0.00361344	0.0926781	0.349604	-0.0637486	0.522512
Acph-1	0.474478	0.00361928	0.144268	0.329831	-0.208481	0.162147
Tmhs	-0.78277	0.00362637	0.341061	0.17162	-0.241725	0.326456
gfzf	-0.319443	0.00362785	0.0787993	0.430532	-0.188894	0.0695534
CG12171	-0.387798	0.00362993	0.559409	0.000105044	-0.25522	0.0412512
endoA	-0.350996	0.00363434	0.268353	0.0210674	-0.260648	0.0252289
CG5463	0.37616	0.00364318	0.104444	0.334458	0.0536333	0.649092
CG7376	0.451254	0.00364971	-0.182662	0.192514	0.2899	0.046756
RpL27	-0.266904	0.00365015	0.0908187	0.268913	-0.11556	0.175334
CG18769	-0.699942	0.0036506	1.09673	5.31768e-05	-0.37288	0.100541
Atg2	0.758159	0.00365216	-0.0470308	0.845788	-0.0270934	0.90583
CR31541	-1.13399	0.00365802	0.214836	0.519545	0.00126568	0.996243
CG7564	-0.262697	0.00365833	-0.0809478	0.325608	-0.197866	0.0225637
mus205	0.625399	0.00366551	0.0335966	0.862371	0.243739	0.222103
CG7920	-0.938556	0.00366726	1.3143	0.00013633	-0.452556	0.138499
Gs2	1.07747	0.00367286	-0.403062	0.26423	0.258301	0.430006
Arpc3B	1.34965	0.00367713	0.189912	0.618986	0.636488	0.148832
CG7294	0.846629	0.00368074	1.53761	9.90679e-06	0.984143	0.00120032
CG13138	2.45537	0.00368538	-0.685613	0.550968	-1.76245	0.1479
Skeletor	-0.846264	0.00369027	0.541453	0.0498752	0.662466	0.0246225
MP1	0.318001	0.0037314	-0.147153	0.144163	0.435416	0.000227184
Top3beta	-0.328662	0.00373808	0.14366	0.166904	-0.0244603	0.809258
pirk	2.86348	0.00374396	0.524821	0.609008	2.69246	0.0058181
Ugt86Dd	-3.17118	0.00376148	0.0667975	0.945366	0.833707	0.162806
RpL31	-0.260068	0.00377484	0.0802766	0.317736	-0.0115895	0.887424
LanB2	0.739973	0.00379173	-0.0389949	0.863869	0.350035	0.134922
Fem-1	0.881352	0.00379241	0.327946	0.250272	-0.512253	0.0614218
CG4267	1.31959	0.00381872	-0.327124	0.408365	0.322894	0.43307
IM2	2.81735	0.00382086	0.539411	0.637301	4.30192	5.62536e-05
dpp	-0.474634	0.00382137	-0.0821989	0.587713	-0.234904	0.115089
CG4306	-0.502068	0.00382233	-0.211336	0.207265	0.0735952	0.607493
CG3308	-0.382401	0.00385015	0.631614	3.55572e-05	-0.90747	1.4979e-07
CG30195	-0.855747	0.00385781	0.852807	0.0114986	0.741188	0.000945317
Lpin	0.400926	0.00386434	-0.289079	0.0291428	-0.358438	0.00719715
Ir	1.58294	0.00388417	0.191716	0.691578	0.845507	0.0891795
CG32281	-0.549191	0.00388662	-0.12669	0.442947	-0.182857	0.237433
beat-IIIc	1.44261	0.00388842	-0.909899	0.0576633	0.875745	0.0699161
park	-0.471165	0.00389012	0.144611	0.293684	-0.573671	0.000620009
CG6094	-0.385978	0.00390201	-0.127954	0.293607	-0.253159	0.0334102
CG2915	-0.230064	0.00390346	0.107814	0.14617	0.0274536	0.705693
CG42784	-1.38825	0.00391145	-0.0503391	0.891255	0.304948	0.296914
Updo	0.383611	0.00391976	-0.241885	0.0531972	0.0873051	0.467433
CG7639	-0.906943	0.00393238	0.489019	0.112163	-0.176449	0.471844
pch2	0.565175	0.00394754	-0.758089	0.000280282	0.454421	0.0160418
CG15529	-1.84038	0.003958	0.860017	0.269489	0.77713	0.0240519
Sdc	0.349207	0.00396047	0.367913	0.00300783	-0.293094	0.0117611
Aats-glupro	-0.397405	0.0039814	-0.156013	0.214247	-0.219255	0.0930391
p16-ARC	0.374714	0.00400594	-0.0627344	0.592125	-0.0907324	0.441271
CG3287	-0.412169	0.00403031	0.163737	0.214187	0.0562916	0.662507
CG33460	0.905116	0.00403613	-0.643564	0.0590035	0.70741	0.019482
spen	0.398836	0.0040465	0.0796796	0.529401	0.337538	0.012837
pnt	0.437955	0.00405734	0.0877179	0.522247	0.352017	0.0165633
trx	0.293691	0.00407652	0.042313	0.650881	0.207577	0.0335384
Calx	-0.610024	0.0041013	0.866971	0.000639922	0.00679892	0.970625
betaTub60D	1.07468	0.00410487	-0.320109	0.347161	0.448073	0.185297
Eip55E	-0.32743	0.00413218	-0.330653	0.00378238	-0.0967705	0.359839
Gbeta5	1.81437	0.00413339	-0.907167	0.22939	0.557794	0.376719
CG14683	-0.539712	0.00416105	0.0289174	0.866473	-0.165212	0.312649
sina	0.32451	0.00418471	-0.0655308	0.521457	0.116184	0.261931
lace	0.398357	0.00423179	0.119283	0.343862	0.0233251	0.851554
HPS4	0.303217	0.00423803	0.0227093	0.809631	0.365455	0.000860675
pico	0.802835	0.00425123	-0.384072	0.13725	0.205889	0.415756
SK	0.703849	0.00425382	0.820479	0.00685671	0.767064	0.00177795
Ate1	0.600336	0.00426549	0.0835916	0.656164	-0.240196	0.211626
CG5888	1.03205	0.00426907	-0.582718	0.0741125	0.514837	0.12701
oys	0.357655	0.00427975	0.310357	0.0121068	-0.235982	0.0438165
Tsp42En	-3.15396	0.00428415	3.58007	7.14623e-05	0.0615228	0.887323
CG14562	0.2941	0.00429687	-0.0786216	0.394661	0.0710915	0.446741
Acer	-0.51513	0.00430336	0.806053	6.91818e-05	-0.435795	0.0136758
sced	0.77158	0.00431229	-0.61931	0.0147357	0.225683	0.37617
Pax	-0.756152	0.00432013	0.914435	0.000791784	-0.314016	0.207317
chico	-0.399282	0.00433445	0.467842	0.00125201	-0.165012	0.203718
CG5715	-2.04133	0.00433833	2.11524	0.00193712	-0.275027	0.485145
CG10283	0.547682	0.00435139	0.147059	0.380535	0.0875141	0.617687
CG5254	-0.548676	0.00437077	0.686843	0.000920213	-1.2402	3.70186e-07
CG9422	0.532301	0.00437166	-0.134516	0.434821	0.340787	0.0528357
heph	0.375013	0.00437294	0.221004	0.0751148	0.152422	0.206499
CG4825	-0.252494	0.00437945	-0.0101829	0.902228	-0.0869892	0.274691
RpII140	-0.24582	0.00438845	-0.0916316	0.246	-0.107225	0.183458
CG9776	-0.270389	0.00439212	0.123951	0.158883	-0.187083	0.0403026
RpS10b	-0.258986	0.00442029	0.227622	0.00957473	-0.0650089	0.43724
mthl1	0.470197	0.00443213	-0.0129403	0.930908	0.0925699	0.536734
CG32170	-0.579927	0.00448154	0.536841	0.00817669	0.541893	0.00627743
Prat	0.433955	0.00449371	-0.0409859	0.765738	0.203904	0.149548
CG4096	-0.481763	0.0044973	-0.414244	0.0141817	0.396342	0.0142693
Prosalpha1	-0.506235	0.00451398	-0.190149	0.248701	-0.625907	0.000797427
CG31673	-0.275671	0.0045187	0.43921	5.14356e-05	-0.29159	0.00277673
RpS11	-0.254296	0.004545	0.101557	0.210336	-0.145332	0.0863271
CG33509	-1.55782	0.00456788	-1.22928	0.00769503	-0.65496	0.119608
Scox	-0.382741	0.00456817	0.169584	0.181922	-0.282592	0.0257707
CG9509	2.08327	0.00456872	-0.0143148	0.980783	0.64846	0.330906
CG14407	-0.262785	0.00456979	0.251338	0.00601527	-0.219979	0.0131842
Piezo	-0.523088	0.0046053	0.676844	0.000494372	-0.398514	0.0263344
cic	0.341048	0.00460622	-0.120225	0.277402	0.260942	0.0248519
Pdcd4	-0.449676	0.00464444	0.579957	0.000634725	0.0932809	0.527308
clu	0.535451	0.00464565	-0.288177	0.0994047	0.266362	0.127693
CG30493	-0.314629	0.00466306	0.153426	0.110186	-0.440551	0.000210814
Pex13	0.270608	0.00467075	-0.0881537	0.299714	0.108699	0.216238
CG17337	0.358535	0.00467705	0.133839	0.241503	-0.13343	0.245964
CG30197	0.548006	0.00467747	-0.158378	0.365305	0.26753	0.134631
gb	0.595994	0.00468594	0.0124617	0.947815	-0.0161104	0.932854
kis	0.440751	0.00470874	-0.100031	0.487653	0.139871	0.323474
Camta	0.486689	0.00471022	-0.00867397	0.953567	0.591439	0.000856077
Nedd8	-0.279033	0.00472373	0.0648982	0.473487	-0.524696	7.53869e-06
CG10286	-0.324828	0.00472964	-0.198491	0.0757669	-0.075402	0.462031
Cht5	0.786624	0.00473808	0.096288	0.70368	0.053257	0.82893
RabX4	0.502768	0.00475018	-0.181461	0.148705	0.273657	0.100741
CG17292	-0.62712	0.00476222	0.493644	0.0198302	0.420251	0.0402778
Dbi	-1.88872	0.00477317	0.45288	0.431846	-0.0980396	0.796447
CG15922	-0.35977	0.00478356	0.0997715	0.373436	-0.772783	2.14139e-06
Reps	0.23604	0.00478517	0.080117	0.298311	-0.00653636	0.930934
CG34394	0.454256	0.00480449	0.0744715	0.60644	0.211884	0.155379
CG12006	-0.349458	0.00480786	0.0849782	0.451503	-0.186233	0.107829
CG8768	0.373652	0.00481566	0.0644133	0.543424	0.151281	0.215144
CG10339	-1.11382	0.00481624	0.287467	0.430658	0.423558	0.11314
CG9518	-1.9493	0.0048206	-1.39802	0.0702748	-0.154163	0.738333
Cyp49a1	-3.146	0.00482224	-0.948346	0.576457	-1.64917	0.038555
Hs6st	0.373558	0.00482375	0.0465756	0.697754	0.278025	0.0291356
Ndae1	1.37918	0.0048624	-2.30427	2.89543e-05	0.986426	0.0356155
CG10512	-1.03319	0.00486386	1.23573	0.00113205	-0.688516	0.0520104
CG7910	-2.65473	0.00486828	1.0335	0.314875	0.850967	0.0544995
Sra-1	0.252384	0.00488942	-0.0656062	0.419959	0.12393	0.137516
kug	0.379337	0.00489511	-0.220106	0.0842299	0.0556995	0.646038
CG18815	-0.442121	0.00490008	0.186359	0.198487	-0.113676	0.432816
CG1628	-0.56685	0.00490991	0.127634	0.506014	-0.0366175	0.818072
CG10131	0.809614	0.00491004	0.187275	0.462089	-0.0932799	0.712838
CG10646	0.470701	0.00492045	0.0504135	0.714941	0.0379229	0.807379
CG8818	-0.249357	0.00492526	0.181392	0.0335471	-0.295344	0.00131791
CG8199	-0.434888	0.00493045	0.629895	0.000224114	0.00329999	0.98028
RNaseX25	0.369756	0.00495625	0.417428	0.0018467	-0.053953	0.649748
beta4GalNAcTB	-0.323756	0.00496377	0.231661	0.0400616	-0.146764	0.160225
CG10139	0.36882	0.00498237	-0.196987	0.0826675	0.0605437	0.614791
CG10431	0.755872	0.00498904	0.125435	0.565982	-0.0606421	0.817593
Roe1	-0.446552	0.00501228	-0.211901	0.160195	-0.221602	0.122005
Cpr47Ec	-4.91097	0.00503134	3.31228	0.0396697	0.528942	0.561298
foxo	-0.552493	0.00504114	0.543753	0.00569264	0.252392	0.181203
CG17691	-0.329769	0.00505454	0.642987	5.8834e-06	-0.101208	0.354678
RpS25	-0.245492	0.00510755	0.146056	0.0737638	-0.100874	0.216993
mtm	0.43901	0.00511105	-0.145811	0.307228	-0.0673588	0.635328
CG2211	0.471643	0.00511461	-0.150037	0.268894	-0.101153	0.524548
CG12736	-0.337831	0.00513073	0.382887	0.00214481	-0.260057	0.0231758
CalpA	-0.492395	0.00513907	0.912501	1.24625e-05	0.166754	0.317072
gny	0.39975	0.00513989	-0.0461609	0.699884	0.324093	0.0175581
uif	-0.690831	0.00514049	0.176587	0.439546	0.114919	0.61959
RpL7	-0.230464	0.00514924	0.146406	0.0570398	-0.135532	0.0827648
pan	0.480006	0.00516205	0.350138	0.0350353	0.252226	0.114718
nonA-l	0.654812	0.00516726	-0.24813	0.224349	0.647552	0.00512866
SsRbeta	-0.313129	0.00516761	-0.173052	0.0931394	-0.307022	0.00624563
Rpi	-0.452431	0.00517731	0.38903	0.0136172	-0.304841	0.0470788
CG3651	0.245545	0.00517967	0.0545578	0.489756	0.0348548	0.661579
Dis3	0.275568	0.00521968	-0.0895259	0.32179	0.050997	0.569566
CG7065	-0.338194	0.0052441	-0.174976	0.12195	-0.360687	0.00307535
CG12768	0.77649	0.00524461	0.0680297	0.774142	0.137346	0.602543
Nop60B	-0.383876	0.00524733	-0.305332	0.0230233	-0.0445028	0.724049
usp	-0.20967	0.00525143	0.172109	0.0196062	-0.413689	4.84145e-06
S1P	0.449906	0.00529655	-0.000700293	0.995738	0.245138	0.103666
CG6066	-0.320154	0.00531525	-0.0898266	0.384151	-0.456998	0.00021133
tam	-0.432371	0.00534366	-0.028464	0.850875	-0.209485	0.119874
HDAC4	-0.30338	0.00535699	0.282884	0.0090216	-0.0503121	0.616218
sev	0.749113	0.00536017	0.265406	0.289193	0.0751516	0.753215
CG10433	-0.788991	0.00547636	0.905314	0.00290632	1.01213	0.000774621
N	0.540345	0.00551109	-0.428254	0.0263902	0.460536	0.0158472
CG14529	-3.33176	0.00551907	0.617593	0.531568	1.44321	0.023295
yar	2.83645	0.0055211	1.48359	0.315098	-0.797836	0.511449
CG10565	-0.322981	0.00554849	0.0885166	0.4045	-0.175805	0.110304
CG4098	-0.343276	0.00556429	-0.0737914	0.46797	0.33251	0.00392947
Socs16D	-0.253515	0.00557465	0.4943	8.14141e-06	-0.330516	0.000657126
CG2950	-0.322954	0.00560964	0.847386	1.10373e-07	-0.588503	1.47785e-05
fau	-0.437272	0.00565099	0.579287	0.000604564	-1.2344	1.98063e-08
CG14741	-0.293011	0.00565869	0.118865	0.237824	0.260158	0.0121762
CG7277	0.318839	0.00567085	0.0567809	0.585633	-0.208155	0.0577193
CG13890	0.471565	0.00569391	-0.16084	0.293243	0.353901	0.0304478
Lcp65Af	-3.14248	0.00570581	0.505003	0.723663	-1.9533	0.0249344
CG5789	-0.372451	0.00570664	-0.169196	0.176912	-0.106401	0.395683
smo	0.310816	0.0057115	0.0288238	0.776116	-0.00147041	0.988487
CG6236	0.238356	0.00572909	0.0155768	0.842069	-0.0269679	0.730388
pum	1.09134	0.00573308	0.0730325	0.843925	0.570053	0.118073
Ret	-0.876713	0.00573518	1.33538	0.000633022	0.457041	0.100006
ck	-0.291537	0.00573794	0.107051	0.276245	0.0714626	0.465425
Efr	-0.856035	0.00574564	0.83147	0.00618376	-0.251749	0.344024
Cyp6a2	-4.807	0.00575439	1.14461	0.141661	0.899301	0.0295512
CG16865	0.608802	0.0057861	0.17237	0.374218	0.186189	0.368378
CG17843	-1.1031	0.00587328	0.336121	0.310171	0.704467	0.0325591
DAAM	0.930014	0.00590754	-0.924564	0.00574382	0.682572	0.0355116
shark	0.297786	0.00591917	0.252646	0.0156469	-0.147549	0.145389
flfl	0.350555	0.00598843	-0.0982027	0.40732	0.0828774	0.474626
CG9447	-2.87209	0.00598952	1.02124	0.123309	1.73403	0.00670797
CG13364	-0.335197	0.00599736	0.0184722	0.867911	-0.308043	0.0106357
CG31832	-3.27012	0.00600793	2.2446	0.163302	-2.03672	0.0310604
CG15706	0.602485	0.00601472	0.0407825	0.837333	-0.25749	0.202588
CG14946	1.58854	0.00604209	-0.067438	0.894002	0.215573	0.676754
CG11109	-0.314621	0.00607044	0.0641188	0.524898	-0.2284	0.0346957
RhoGDI	0.355526	0.00612068	0.058295	0.622261	-0.116639	0.32269
CG2316	0.30361	0.00617535	0.161781	0.120892	0.115754	0.257194
jim	-0.286592	0.00618646	0.36364	0.00107776	-0.152195	0.124185
CG11044	-2.76584	0.00619905	2.79677	0.000504135	0.765473	0.0730528
Gfat2	0.40574	0.00623662	0.0128735	0.923774	0.328299	0.0231468
Cad96Cb	1.6258	0.00626987	-1.06237	0.0216929	0.877416	0.132399
CG30022	0.410922	0.00629899	0.342694	0.0129629	0.399061	0.00738497
CG11221	-0.710247	0.00630591	0.371496	0.123829	-1.45091	4.18349e-06
CG4839	-3.22481	0.00633579	0.326744	0.6671	1.11698	0.0247381
CG5521	-0.352366	0.00633926	0.21351	0.0812415	0.0764252	0.524863
Osi2	3.73685	0.00635	0.00851974	0.994241	3.55669	0.00922238
CG12017	2.23122	0.00635083	-1.0015	0.0856161	-0.434402	0.647007
SP1173	-1.07353	0.00636516	1.05327	0.00764868	0.243738	0.521827
CG6834	-3.09704	0.00638207	-1.2126	0.259999	-0.0535206	0.914577
CG1927	-0.263738	0.00639623	0.294544	0.00286867	-0.179544	0.0538747
CG15743	0.398248	0.00640245	-0.253072	0.0530445	0.151558	0.261707
RhoL	0.520766	0.00644104	0.0832375	0.630252	0.252814	0.155932
RpL37A	-0.21174	0.00645475	0.150166	0.0414534	-0.201802	0.0183823
alphaTub84D	-0.360543	0.00647488	-0.0878556	0.468823	-0.218047	0.0848087
Frq2	-0.586794	0.00647899	0.321569	0.112088	-0.361423	0.0565427
CG17912	0.34468	0.00648262	0.0707051	0.542804	0.409088	0.00194594
lbk	0.260733	0.00649862	0.0463319	0.594828	0.0867586	0.325596
CG31291	-0.57531	0.00650278	0.122875	0.573859	-0.108312	0.520226
CG4753	-2.16641	0.00651761	3.26042	0.000253247	-1.22016	0.0563954
fabp	0.661048	0.00654624	-0.620821	0.010934	0.163758	0.463069
CG9674	-0.657097	0.00657485	0.867589	0.00119342	-0.800406	0.00145561
fbp	-0.716147	0.00659179	0.701208	0.00749922	0.0297823	0.903462
AdoR	-0.624851	0.00662437	-0.287194	0.235711	-0.414928	0.0421274
CG1115	0.432869	0.00664184	0.121414	0.40181	-0.170185	0.249437
Men	-0.757809	0.00665776	0.713072	0.0124342	0.456191	0.100968
CG15093	-0.774878	0.00667087	0.943252	0.00140523	-0.0785524	0.768419
CG12001	-0.965096	0.00668377	0.0132562	0.959298	-0.161865	0.571919
CG14221	-1.63833	0.00668763	-0.0732017	0.896944	-0.472874	0.301216
CG9989	1.82159	0.00669766	-1.11152	0.112845	0.79013	0.216515
CG10176	0.525292	0.00671602	0.13349	0.452027	0.0722735	0.680765
pnut	0.685347	0.00680221	-0.111955	0.631536	0.0618874	0.784549
CG34404	0.423931	0.00680268	-0.340831	0.0186184	0.291803	0.0498167
CG40198	-6.35755	0.00682536	1.36104	0.603707	-2.94514	0.000737567
CR43698	0.39856	0.0068281	-0.268742	0.0713892	0.0600914	0.658712
Jhe	2.35829	0.00682857	-1.52934	0.0128474	3.31764	0.000208994
CG2862	-0.265595	0.00684515	0.175946	0.0595468	-0.142742	0.125703
mgr	-0.241459	0.00686704	0.00778943	0.923784	-0.27823	0.00241279
Atu	0.407838	0.00686743	0.384168	0.0138304	0.0947388	0.490139
CG13183	-0.532577	0.00689792	0.106738	0.547016	-0.666573	0.00122614
endoB	0.413982	0.00694252	-0.0551599	0.689365	0.236064	0.101107
simj	0.32979	0.00694499	0.0100506	0.928401	0.158918	0.163745
wol	-0.293888	0.00695173	0.0730774	0.461679	-0.134931	0.18093
pod1	0.460242	0.00697202	-0.232891	0.15246	0.151458	0.332435
Hsp70Bb	2.21663	0.00702469	0.653902	0.240589	5.97269	3.19329e-07
CG11842	1.31376	0.00704115	0.46668	0.390869	0.535988	0.263884
unk	0.469153	0.00707402	0.570203	0.00172343	0.220542	0.174105
wdp	-0.365813	0.00707695	0.593297	9.77496e-05	-0.562013	0.000167439
Scp2	2.25375	0.0070985	0.406747	0.408888	0.0889314	0.917245
beta4GalNAcTA	0.390095	0.00712607	0.152618	0.246633	0.0716969	0.590636
dob	0.897846	0.00713483	-0.990928	0.0165807	0.901817	0.0058912
mRpL3	-0.272973	0.00716464	-0.0144573	0.876988	-0.232487	0.0168147
Ef1gamma	-0.241712	0.00717045	0.231406	0.00893372	-0.251744	0.00566569
dgt1	0.28312	0.00718117	0.0152326	0.871252	-0.096285	0.327362
CG6361	0.369408	0.0072189	0.266389	0.0384043	0.32789	0.0150983
Acox57D-d	-1.00754	0.00722339	0.520039	0.159323	0.773724	0.00447207
CG9663	0.609351	0.00723536	0.19737	0.334527	-0.164864	0.431761
Trap1	-0.37256	0.00725367	0.16264	0.211188	-0.263799	0.0461772
CG1749	-0.264801	0.00726024	-0.0436712	0.629313	-0.387351	0.000299333
vlc	-0.20715	0.00727459	0.075209	0.299734	-0.343419	7.8369e-05
Ranbp16	0.218295	0.00728824	-0.0662776	0.3771	0.111422	0.144606
borr	0.537215	0.00737027	-0.719081	0.00025042	0.47873	0.0140324
CG11593	0.348904	0.00741051	0.0512809	0.662276	-0.169823	0.164848
msk	-0.248998	0.00741275	0.0368813	0.660758	-0.257617	0.00612557
CG7470	0.750784	0.00742232	-0.601128	0.0260003	0.98629	0.000882157
CG9948	0.453339	0.00746351	0.0237086	0.870523	-0.14024	0.394598
CG7224	1.01259	0.00746683	0.825144	0.0196027	0.8402	0.0229597
CG32645	-1.62374	0.00747336	0.763516	0.190127	0.115575	0.755805
CG18586	-3.84101	0.00748754	-0.882217	0.364055	-0.633305	0.480668
CG4386	0.758856	0.00749776	0.388258	0.101392	-0.230808	0.423031
Sec61beta	-0.248664	0.00750466	-0.163504	0.0604355	-0.292925	0.0023357
Mal-B1	1.23923	0.00754039	0.545642	0.2618	0.525591	0.239897
CG6726	-0.62516	0.00756244	0.375362	0.073373	0.337196	0.107999
alphaTub85E	-0.509491	0.00758036	0.349594	0.0548497	1.4059	2.69062e-07
CG18304	-0.426514	0.00758362	0.284189	0.062159	-1.23894	4.53846e-08
CG17163	0.32243	0.00762567	-0.16275	0.138771	-0.115116	0.314684
CG6511	-0.476117	0.00763008	0.132985	0.415678	-0.337224	0.0430699
Maf1	0.260744	0.0076395	0.221803	0.0203748	-0.168717	0.0680068
h	-0.424493	0.00766545	0.199282	0.167319	-0.326148	0.0358963
ligatin	-0.313851	0.00766831	0.16371	0.136301	-0.0974798	0.35745
spz	0.651228	0.00767605	0.192739	0.420451	0.667559	0.00630686
rho	-0.632409	0.00769099	0.256285	0.237066	-1.93483	1.25382e-08
CG5597	-0.733875	0.00770931	1.19353	0.000128455	-0.678622	0.0135408
cno	0.330334	0.00771395	0.183618	0.121349	0.384869	0.00273018
malpha	1.35752	0.00772478	-1.19655	0.000684966	0.595525	0.234162
CG14893	-2.75671	0.00773964	1.8095	0.406633	1.3526	0.00483677
SelG	-0.284467	0.00776036	0.131389	0.191251	-0.160508	0.115714
CG13705	-7.06096	0.00780976	0.373105	0.896839	-5.27642	0.00329386
eIF4AIII	-0.279292	0.00783212	-0.00513119	0.957782	-0.245395	0.0180197
CG6463	-0.297723	0.00783518	0.442919	0.000274389	-0.154459	0.138863
CG7146	0.382616	0.0078389	0.0954342	0.448642	0.106169	0.424485
Ercc1	0.760841	0.0078654	-0.255097	0.301675	0.527116	0.0551749
CG12859	-0.341248	0.0079321	0.420861	0.00121646	-0.132169	0.256153
CG32187	0.668756	0.00793724	0.675351	0.00499581	-1.48962	0.000177812
CG5455	-0.352526	0.00795161	0.156837	0.204036	-0.614011	5.12129e-05
CG34134	-0.866304	0.00795371	0.781916	0.00178587	-1.29183	0.000435328
Drep-4	0.712446	0.00797309	-0.0898035	0.696985	0.146475	0.558019
Ggt-1	0.793115	0.00797646	0.458161	0.113771	0.436736	0.121412
CG3362	-0.519902	0.00799692	0.427539	0.0195374	-0.224098	0.188972
CG42674	0.589264	0.00800954	0.20573	0.316242	0.156367	0.440543
CG1648	-0.616427	0.00807413	0.736959	0.00220336	-0.232055	0.290464
Axud1	-0.227006	0.00807819	-0.0283355	0.717781	-0.254413	0.00360962
sr	-0.376842	0.00810965	0.468396	0.00178458	-0.770295	7.80045e-06
Uch-L3	-0.360842	0.00812073	0.140208	0.285104	-0.769179	3.48225e-06
ana2	-1.34888	0.00815515	-0.296809	0.395883	0.427655	0.183249
scaf	-0.883872	0.00816054	0.590766	0.0543436	-0.0967687	0.761215
W	0.930907	0.00817596	1.2194	3.42287e-05	0.155777	0.642458
CG8204	0.582321	0.00818392	-0.0620121	0.775132	0.374415	0.0733654
Dscam	0.238729	0.00824117	0.203035	0.0225449	0.348188	0.000419961
Vinc	-0.29575	0.00826427	0.395454	0.000871365	-0.146571	0.166961
pnr	1.05526	0.00827399	-0.372428	0.2984	0.465506	0.216143
CG10462	-0.470172	0.00831788	0.231917	0.159869	-0.118259	0.461521
CG5290	-0.411784	0.00835613	-0.145179	0.340928	-0.219918	0.120422
rdgC	-0.402555	0.00841257	0.716352	2.29378e-05	-0.906688	2.992e-06
CG42808	-0.570636	0.00841262	0.160044	0.420884	-0.359488	0.0854329
CG42395	-1.78242	0.00843479	0.210262	0.746871	-0.88309	0.104335
CG8108	-0.233225	0.00845521	-0.0934309	0.255475	-0.10831	0.195888
Fas2	0.343802	0.00846897	-0.164442	0.181511	0.248608	0.0486406
sl	0.426308	0.00847477	0.0631974	0.662181	0.164327	0.275417
CG1969	-0.618198	0.00850915	0.345581	0.110886	0.0242748	0.91261
CG34215	-5.67144	0.00852727	0.570205	0.420244	1.3814	0.00173311
CG31098	-0.466115	0.00853506	0.458149	0.0128162	-0.255335	0.118063
Tsp26A	0.456136	0.00856335	0.157515	0.323383	-0.142002	0.37464
verm	-1.55886	0.0085812	0.737686	0.164703	-0.0753556	0.895764
CG13624	0.540375	0.00858935	0.516535	0.0118698	0.410632	0.0391197
Tom40	-0.363534	0.00862819	-0.214048	0.117191	-0.166525	0.190239
Mhcl	-0.426436	0.00865116	0.874021	9.4317e-06	-0.910511	3.91677e-06
TwdlE	1.33485	0.00865591	-1.16181	0.0226447	-0.0698463	0.895426
tws	0.23974	0.00867576	0.00961369	0.909887	0.00054011	0.994829
Shab	-0.328257	0.00870197	0.336213	0.00746154	-0.5387	0.000117081
CG42272	1.23597	0.00874631	-0.905809	0.278911	-1.04508	0.102844
Spt-I	0.39513	0.00875853	-0.0285591	0.833645	0.153063	0.275217
CG14615	-0.982095	0.00877571	0.593237	0.102461	-0.628939	0.0482681
vav	0.240731	0.0088378	0.10076	0.233656	0.0712214	0.401842
trus	0.603954	0.00884249	-0.368118	0.0833486	-0.0390942	0.858742
noc	0.386747	0.00887651	-0.137189	0.31405	-0.638696	7.50914e-05
CG2254	-1.70729	0.00887704	2.05613	2.51283e-06	1.07476	0.00476927
CG3842	1.27807	0.00889232	0.000614644	0.998875	-0.0295034	0.945142
CG3032	0.678145	0.00892228	-0.464645	0.0528902	-0.08365	0.743474
phl	0.292076	0.00893347	-0.12737	0.216725	-0.162596	0.125943
Cpr60D	-1.74773	0.00897361	1.74491	0.00993021	0.519023	0.440406
Pex10	0.381633	0.00898809	0.262707	0.050488	0.0904578	0.504849
CG8297	0.362324	0.00899035	0.0664767	0.577029	-0.0855762	0.51178
CG32694	-1.22317	0.00899703	0.121776	0.77468	-0.2883	0.429205
CG7466	0.276096	0.00902864	0.0670649	0.494081	0.177411	0.0794445
CG42724	-0.322599	0.00903618	0.132379	0.25622	-0.30768	0.01291
CG31121	0.61834	0.00904777	0.361738	0.10682	-0.0716252	0.735765
CG32085	-0.640864	0.00909088	-0.0735028	0.715457	-1.29945	3.12438e-05
CG30088	1.97697	0.00910301	-1.44327	0.0955207	-1.03504	0.284079
Cpr67Fa2	-2.16672	0.0091079	-0.0425678	0.966147	-0.714627	0.18968
Lsd-2	0.445181	0.00912426	0.0196533	0.899421	0.650295	0.000506738
CG11835	-0.606912	0.00912855	0.677208	0.00512796	-0.442273	0.0507656
CG6125	-1.01918	0.00915137	-0.660151	0.186699	0.6261	0.0382274
l(1)G0136	-0.360473	0.0092343	0.194464	0.132313	-0.16244	0.18198
CG5131	0.544177	0.00923975	-0.197262	0.315989	0.0152765	0.93913
AQP	-0.844435	0.00924328	1.30721	3.51625e-05	-1.05754	0.00185226
CG32850	0.364025	0.00927977	0.173663	0.177082	0.144951	0.266203
CG13875	-1.67825	0.00930581	-0.668622	0.209459	-0.443605	0.33891
pwn	-0.477548	0.00931067	0.176795	0.300351	-0.199411	0.250032
Rbp2	-0.375407	0.0093387	0.493782	0.00111064	-0.359643	0.0127261
CG9384	0.416731	0.00935958	0.140096	0.344967	-0.0745473	0.612258
CR42491	-0.421697	0.00937437	-0.577499	0.00254254	-0.39579	0.011996
CG11737	0.460687	0.00938461	0.154001	0.347242	0.332698	0.0518102
CG9172	-0.284429	0.00939206	0.449217	0.000212185	-0.102816	0.317296
RpS4	-0.304832	0.00939281	0.0496073	0.640379	-0.114238	0.301306
CG34371	0.850847	0.0094051	-0.882377	0.00261278	0.594678	0.0602203
CG33296	2.51021	0.00941128	-0.192686	0.87408	1.37177	0.157802
stmA	-0.191834	0.00941943	0.251454	0.00132375	-0.150754	0.0364003
nmo	0.983562	0.00944066	-0.897996	0.0154085	0.581222	0.105361
Dscam4	-0.555517	0.00945703	-0.18381	0.357573	-0.893406	0.000186586
TwdlP	-8.62759	0.00946775	1.34198	0.769934	-7.60198	0.00411052
CG14964	-0.878361	0.00950228	1.2328	0.000682535	-0.739414	0.0264782
CG13993	-0.317843	0.00953383	0.131577	0.247113	-0.254399	0.0311155
CG13472	-0.300205	0.00953968	0.0475038	0.652258	-0.249956	0.0263696
laza	1.42275	0.0095408	-0.66842	0.259176	1.52105	0.00522925
CG8531	-0.24546	0.00957379	0.0962963	0.276069	-0.184451	0.0445403
mRpL45	-0.273649	0.0095749	0.292227	0.00623093	-0.108376	0.258285
ninaE	-0.804219	0.00960779	-0.200364	0.481694	0.00239896	0.993025
Adar	0.41301	0.00962783	0.0211358	0.885258	0.0725851	0.619997
cta	0.356151	0.00965188	0.190011	0.141282	-0.00177132	0.988794
CG3358	-0.389411	0.00965517	0.219786	0.10463	0.171724	0.182196
rt	-1.587	0.00967419	0.0245036	0.966942	-0.12792	0.758768
Nup358	-0.240686	0.00971262	-0.125522	0.15529	-0.149893	0.0931859
cos	0.257844	0.00971441	-0.148663	0.112801	-0.0200638	0.82678
CG10470	-0.255209	0.00972447	0.123552	0.187615	-0.322811	0.00164629
CG42821	-2.45116	0.00972807	-0.0881025	0.935041	-0.151411	0.80917
Rcd6	-0.538828	0.00975208	0.423797	0.0414666	-0.423855	0.0354746
Nat1	-0.286194	0.00980928	-0.0106021	0.973469	-0.274481	0.0134422
hfw	0.213986	0.00985104	0.171308	0.0332595	-0.0427931	0.575337
CG34350	1.13685	0.0098543	-1.49371	3.05728e-05	0.303257	0.486661
CG6847	-1.25456	0.00985525	-0.132909	0.768938	0.106763	0.742761
Int6	-0.239633	0.00987372	0.141543	0.106879	-0.135996	0.125032
CG15203	-0.643693	0.00989265	0.0568575	0.818117	0.426027	0.0295234
alpha-Adaptin	0.398529	0.0099287	0.0560015	0.696817	-0.0840697	0.551183
alpha-Spec	-0.30746	0.0100196	0.401212	0.00155677	-0.113869	0.312016
eEF1delta	-0.262272	0.0100218	-0.0510066	0.582222	-0.315183	0.00285063
CG10467	0.698909	0.0100227	-0.0824082	0.736264	1.25048	6.94067e-05
CG3226	-0.3439	0.0100287	-0.252568	0.0546425	-0.201481	0.107733
Obp83ef	2.83873	0.0100754	-1.59258	0.0504161	2.05145	0.0605432
H	0.395607	0.0100811	0.199282	0.167319	-0.326148	0.0358963
CG32121	-1.63324	0.0100963	2.68733	0.000518463	-0.601087	0.181061
CG15068	2.2386	0.010126	-0.654259	0.359673	1.67731	0.0483632
CR18228	-0.744599	0.0101594	0.421325	0.100549	-0.281113	0.250843
CG10082	0.50242	0.0101663	-0.117399	0.517138	0.362012	0.0547218
CG1582	-0.30707	0.0101955	0.251907	0.02968	0.0299712	0.784327
CG7785	0.600187	0.0102217	0.0474867	0.803541	-0.0476966	0.831846
CG1399	0.664306	0.0102238	-0.363033	0.141685	0.347455	0.151909
RpS8	-0.215541	0.0102277	0.0932222	0.228913	-0.234848	0.00603727
CG12272	0.302997	0.0102648	-0.0517745	0.622606	0.189387	0.0913413
CG4061	-0.470894	0.0102713	-0.142739	0.395221	-0.447743	0.0116934
CG4847	-2.04439	0.0102725	0.956401	0.197517	0.607687	0.438804
CG12539	2.1283	0.0102761	0.474508	0.555766	0.875763	0.236952
nimC2	1.3373	0.0103248	-1.00083	0.0269374	1.16289	0.0231641
cyc	0.82047	0.0103321	-0.759756	0.0873649	-0.0109819	0.97144
Brf	0.256358	0.0103469	-0.19597	0.041527	0.0281716	0.75975
CG34125	0.360976	0.0103938	-0.0289056	0.820627	-0.168137	0.211232
CR42549	0.693772	0.0104055	-0.0424767	0.864776	-0.827505	0.00311451
CG12182	0.391852	0.0104243	-0.232377	0.0985985	0.107448	0.450412
NfI	-0.756109	0.0104862	1.38012	6.6509e-06	0.648686	0.0119026
pll	0.448699	0.010511	-0.140368	0.378067	-0.0295046	0.855657
CG11509	1.0778	0.0105204	0.39675	0.28065	-0.104242	0.795775
CG32017	0.694843	0.0105649	0.00908545	0.968322	0.721958	0.00799102
Gasp	-1.23416	0.0105745	0.996483	0.0307204	0.469443	0.329725
Alg-2	0.293115	0.0105973	0.239602	0.0325507	0.0426513	0.68624
CG9542	-1.25926	0.0106056	0.680323	0.115948	0.452035	0.270739
RpLP1	-0.251398	0.0106303	0.144833	0.117405	-0.0877284	0.343541
Sam-S	-0.387528	0.0106723	0.155221	0.271863	0.121051	0.40266
Cyp9f3Psi	-0.666324	0.0106799	0.418013	0.141355	-0.454367	0.0466651
spn-A	0.353409	0.0106899	-0.038833	0.73776	0.1254	0.330748
t	-1.40104	0.0106988	-0.890708	0.0590262	0.712628	0.0527917
CG7154	-0.253776	0.0107147	0.0155306	0.864028	-0.225772	0.0207728
CG9249	-0.46243	0.0107281	0.208981	0.177335	-0.429807	0.0127086
CG17018	-1.65243	0.0107381	-0.240611	0.466435	-0.212351	0.627862
CG43156	1.91343	0.010786	-0.783134	0.142901	-0.49769	0.578818
Pak	-0.263809	0.0108044	0.308147	0.0040124	-0.328288	0.00233752
RpL17	-0.255897	0.0108219	0.115151	0.21186	-0.180261	0.0642731
Deaf1	0.313887	0.0108549	-0.835193	5.21081e-07	-0.135242	0.241633
CG3040	0.419255	0.0108815	0.0999111	0.508449	-0.0838063	0.588962
CG8334	0.322879	0.0108945	0.0143687	0.901865	0.0909788	0.438954
Mekk1	0.27705	0.0109093	0.0867097	0.397686	0.205454	0.0514354
RpS17	-0.21285	0.0109302	0.113056	0.147358	-0.107601	0.176511
CG13562	-1.01035	0.0109436	0.366135	0.254453	-0.0637433	0.825897
ana	-0.995393	0.0109464	0.522198	0.0336343	-1.80457	0.000354119
CG4288	0.539702	0.0109506	0.355143	0.0889044	0.133389	0.496585
sfl	0.313358	0.0109735	-0.0697234	0.539084	0.339327	0.00643963
CG4686	0.253474	0.0109801	-0.0417152	0.617911	-0.199495	0.0424131
CG8908	-1.02814	0.0110009	-0.626539	0.0449534	1.23607	7.37991e-05
Tig	0.467794	0.0110176	0.520138	0.00541706	0.345188	0.0525705
betaTub56D	-0.322344	0.0110196	0.295434	0.0188227	-0.413594	0.00185999
CG15766	-0.94812	0.0110414	0.0212106	0.945662	-0.628805	0.0511003
fra	0.712568	0.0110618	-1.22445	7.82321e-05	0.728884	0.00933359
CG4766	0.739568	0.0110891	-1.17639	3.42345e-05	-0.142718	0.627242
CG11455	-0.290297	0.0111381	0.434761	0.000476833	-0.0912866	0.393477
ClC-b	0.303376	0.01114	-0.00524476	0.96236	0.00562553	0.959127
CG43163	0.45513	0.0111543	-0.138609	0.412179	-0.115023	0.484045
CG34174	-0.601191	0.0111565	0.135616	0.504325	-0.486834	0.0235992
CG17167	1.78506	0.0111829	-0.997924	0.170859	1.47114	0.0337573
Adgf-A	0.465449	0.0111875	0.179528	0.39163	0.0632162	0.712651
CG5783	-2.11031	0.0112114	0.650039	0.436834	1.03247	0.0142773
Rbf2	1.07344	0.0112116	-0.626509	0.118013	0.55248	0.183093
Xbp1	-0.26778	0.0112123	0.0565137	0.561762	-0.538173	1.61394e-05
CG33458	1.19339	0.0112309	-0.486279	0.528229	-0.159382	0.745207
RpL41	-0.266881	0.011247	0.0270618	0.778411	0.0103202	0.916588
CG11318	1.52162	0.0112645	-0.564603	0.231686	1.59679	0.00736429
CG2911	0.715399	0.0112811	-0.087975	0.756012	0.0381341	0.890528
CG15754	-3.60722	0.0113396	0.679164	0.630514	0.599969	0.228677
CG34449	-0.179767	0.0113542	0.0933976	0.158326	-0.0143714	0.825063
Npc2b	0.477143	0.0113623	0.0216974	0.895462	0.791877	0.0001476
Rab14	0.338482	0.0113678	0.0739418	0.551374	0.0228807	0.852463
Xe7	-0.227768	0.0113793	0.185141	0.0374445	-0.22351	0.0134919
CG17855	0.767371	0.0113878	-0.115592	0.688274	0.639201	0.0292809
CG15626	0.18905	0.0113977	0.110473	0.117165	-0.141748	0.0501643
CG2918	-0.231495	0.0114511	-0.348187	0.000390603	-0.418463	6.26888e-05
Mpcp	-0.239271	0.0114516	0.320804	0.00127333	0.0364729	0.681358
CR42862	-0.346658	0.0115305	0.319798	0.0218745	-0.11772	0.363373
CG9757	-2.87035	0.0115358	1.75702	0.102225	1.05433	0.370323
Uba3	0.239102	0.0115447	-0.111765	0.211443	0.0701345	0.424495
CG4313	0.822885	0.0116054	-0.0834961	0.762168	0.328268	0.297498
CG12163	0.658139	0.0116296	0.0974165	0.6969	-0.267496	0.259821
CG5315	0.217893	0.0116365	0.100191	0.224263	-0.0257299	0.746098
lectin-33A	2.29764	0.0116472	-0.610124	0.453755	0.131906	0.892
RhoGAP71E	0.312144	0.0117273	-0.161693	0.160028	0.508674	0.000202442
tkv	0.709513	0.0117372	0.0693	0.796309	0.153693	0.549756
CG10026	0.590899	0.0117547	0.45732	0.0532806	0.687091	0.00463122
CG3548	0.359518	0.0117562	-0.192762	0.135345	0.0573015	0.665524
Scgdelta	-0.776835	0.0117623	0.864163	0.00496001	-0.53503	0.0584249
CG8121	0.265531	0.0117759	0.0870433	0.364015	0.15164	0.12927
Sgf29	0.412102	0.0117833	-0.10284	0.424009	0.077495	0.614093
CG7183	0.335581	0.0118465	0.135091	0.249798	-0.133691	0.298127
Smg5	0.493382	0.0118819	-0.00451521	0.980533	-0.229426	0.205417
CG31323	1.20825	0.0118998	-0.673065	0.169979	-0.751926	0.192282
CG10249	-0.459088	0.0119046	0.0190027	0.910988	-0.030332	0.860669
Snmp1	-1.34699	0.0119152	0.648934	0.100329	0.732874	0.0637732
Paf-AHalpha	0.301641	0.0119206	-0.215534	0.0558774	-0.0401995	0.718518
CG43143	-0.492085	0.0119236	0.678335	0.00122165	-1.01275	1.22891e-05
Irp-1B	-0.329	0.0119254	0.130684	0.280148	0.356348	0.00866615
l(3)04053	-0.221103	0.0119387	0.206453	0.016465	-0.221301	0.0113966
CG8009	-0.234792	0.0119508	0.185647	0.0291402	-0.193135	0.0282617
CG33189	-0.880951	0.011978	0.078423	0.821329	-1.6373	0.00022032
CG4332	0.270902	0.0119797	0.0198585	0.842508	-0.215928	0.0414934
Blimp-1	1.24439	0.0120054	-0.471869	0.212869	0.505995	0.288102
dare	-0.344123	0.0120559	-0.0707766	0.56416	-0.336456	0.0127626
et	-0.463876	0.0120721	-0.369397	0.0595683	0.157909	0.332442
peb	0.503934	0.0120747	-0.151349	0.441389	0.849512	0.000116478
CG14408	-0.468737	0.0120952	0.448718	0.0147259	-0.0646793	0.69051
CG42494	-0.890609	0.0121262	0.0721372	0.837158	-0.602259	0.052559
Neu3	0.482195	0.0121742	0.102986	0.567448	0.218579	0.224536
CG14696	-0.58898	0.0122177	-0.314619	0.144947	-0.0814603	0.672165
rogdi	0.401253	0.0122916	0.0836756	0.567569	0.0108575	0.94199
CG1440	-0.376523	0.0123525	-0.180097	0.212015	-0.242459	0.0956587
Dyb	-0.433538	0.0124097	0.438199	0.0111954	0.220982	0.177188
Aats-cys	-0.260461	0.0124716	-0.243433	0.0197627	-0.22845	0.0261527
v(2)k05816	-1.59832	0.0124832	0.511192	0.384207	0.768117	0.228723
Cyp9h1	-1.11565	0.012506	0.0167369	0.963981	0.195352	0.522903
kek5	0.570089	0.0125394	-0.365859	0.0943968	0.36252	0.0970046
CG32564	-2.87699	0.0125612	0.0787448	0.909145	0.499829	0.384045
rev7	0.581907	0.0125704	0.410564	0.0874246	0.3926	0.0775813
CG43114	-1.50394	0.0125851	0.0223879	0.956252	0.169212	0.667037
CG11367	-0.540279	0.0126108	0.27656	0.152773	-0.35285	0.080144
tan	0.349826	0.0126331	-0.152608	0.231845	0.212824	0.11022
Sema-1b	0.271571	0.0126416	-0.161577	0.11903	0.030525	0.761012
alpha4GT1	0.326781	0.01265	-0.165023	0.163175	0.0772494	0.526678
GalNAc-T1	-0.33795	0.0127347	0.293497	0.0264903	-0.127539	0.323262
SPE	-0.53909	0.0127607	0.421491	0.0842843	-0.604136	0.00569883
WASp	0.555759	0.0127953	0.398191	0.0680291	0.260381	0.213613
CG33230	-0.482238	0.0128155	0.30622	0.0680098	0.165981	0.298543
hoe2	-0.440479	0.0128826	-1.46794	5.32318e-07	-1.4136	6.48576e-08
lwr	-0.209271	0.012884	-0.283918	0.00166754	-0.165146	0.0455542
CG11475	-1.17764	0.0128911	-0.0206789	0.946777	-0.833326	0.0398857
CG43867	0.896929	0.0129124	-0.75782	0.0325075	0.625912	0.0722115
dnk	-0.62342	0.0129541	0.0725215	0.755922	-0.109329	0.613611
mthl3	0.378331	0.013011	0.250755	0.0900631	-0.178701	0.205914
CG12204	0.47211	0.0130609	-0.172063	0.377063	0.142298	0.430065
CG16885	-1.50941	0.0130878	-0.68599	0.285667	1.05933	0.0994658
dor	0.220843	0.0131583	1.08587	0.000346924	0.563525	0.0329885
Neto	-1.67666	0.0131623	1.80015	0.0027241	0.656808	0.154428
CG14182	0.454223	0.0131643	-0.179103	0.263197	0.0326645	0.850312
Jheh3	-0.689861	0.0131867	-0.140158	0.6587	-0.18089	0.473616
mof	-0.435211	0.0131873	0.0503199	0.749736	-0.136332	0.374671
dyn-p25	0.405755	0.0132429	0.118746	0.412068	-0.139267	0.374189
ns4	0.235819	0.0132928	0.333103	0.000874327	-0.0687472	0.44047
U26	0.291325	0.0133064	0.093937	0.42619	-0.205186	0.0781731
GluRIIE	-0.412984	0.0133367	0.794899	6.27772e-05	-0.561599	0.00146715
LKR	0.648754	0.0133901	-0.532741	0.629176	0.790629	0.280966
CG5385	-0.281788	0.0133905	-0.036487	0.729415	-0.219204	0.0439532
Orct	1.38708	0.0134218	-0.133368	0.803576	0.672924	0.192853
Pak3	0.58314	0.0134716	-0.157043	0.47409	0.0863524	0.688897
nudC	0.389355	0.0134874	-0.447961	0.00558637	0.00518294	0.971616
Tollo	0.452162	0.013508	-0.329098	0.0631465	0.0252085	0.881618
CG9987	-0.245605	0.0135164	0.117958	0.201346	-0.100953	0.273906
Pcf11	-0.203419	0.0135341	0.0744867	0.335263	-0.224132	0.0076331
CG8920	0.39894	0.0135712	0.0811842	0.595378	-0.35676	0.0225489
CR42874	1.65062	0.0135821	-0.96414	0.0698773	2.10379	0.00166442
bic	-0.208822	0.0135844	0.172205	0.0370099	-0.185221	0.0273817
CG18011	-0.420263	0.0135905	-0.176292	0.27142	-0.322501	0.0423416
l(1)G0045	-0.378204	0.0136185	0.119986	0.38616	-0.220553	0.107739
CG42700	-0.549454	0.0136189	0.700351	0.00272374	-1.02035	7.73881e-05
Uvrag	0.245321	0.0136323	0.160771	0.0817309	-0.103086	0.272767
mthl6	-1.09972	0.0136435	-0.153088	0.745869	0.38379	0.247129
CG42533	0.475372	0.0137095	0.0438317	0.807496	0.240651	0.186367
Upf3	0.354548	0.0137202	0.103909	0.430667	-0.010373	0.938741
GlcAT-P	1.12527	0.0137274	0.113933	0.781385	0.400588	0.336815
CG34353	-0.561874	0.0137314	0.408193	0.071064	-0.198031	0.352665
CG15080	-1.04259	0.0137419	0.0758044	0.813819	-0.551841	0.115146
mbf1	-0.227493	0.0137914	-0.236778	0.011346	-0.10752	0.220072
sip3	-0.177553	0.0138558	-0.928044	0.680126	-0.163505	0.0228488
shg	0.370807	0.0138576	-0.282769	0.0571821	0.115994	0.407763
CG3776	-0.228681	0.0139319	0.184824	0.0391327	-0.213291	0.0202267
CG16799	-0.765249	0.0139889	0.372353	0.158367	0.83078	0.00150197
CG5543	0.269337	0.0139931	-0.0296881	0.747687	0.0361689	0.722491
CG34008	-0.960582	0.0139936	-0.63885	0.155628	-0.281718	0.370015
CG2126	0.318264	0.0140155	-0.0413729	0.710667	0.104697	0.38683
CG13625	0.367664	0.0140384	-0.006848	0.959057	-0.0699518	0.623003
Lar	0.309884	0.0140473	-0.185906	0.121591	0.273251	0.0281975
garz	-0.245857	0.0140987	-0.00804404	0.930723	-0.1177	0.219354
dgt5	0.717912	0.0141153	-0.799302	0.0082187	0.802929	0.005579
RpL36A	-0.215584	0.0141585	0.145024	0.0834884	-0.116648	0.166141
lds	0.226487	0.0141869	-0.15701	0.0787956	0.183418	0.0416952
ihog	0.63185	0.0141906	0.232992	0.342663	-0.0754812	0.746327
CG7830	-0.275155	0.0141976	0.0952523	0.356887	-0.410839	0.000703693
CG34380	0.883935	0.0142064	-0.424385	0.146954	0.314606	0.361499
dx	0.343735	0.0142149	-0.271631	0.044094	0.0827483	0.526438
CG1812	0.350809	0.0142181	0.16611	0.210242	0.00199196	0.988031
dnt	0.530032	0.0142321	-0.713206	0.00106075	0.285833	0.164051
nau	0.764359	0.0142349	0.71209	0.135335	-1.29212	0.00483814
CG8563	-1.07175	0.0142407	0.248331	0.484083	0.412298	0.16954
Cep135	0.38037	0.0142518	0.135043	0.33451	0.373842	0.0154905
CG7706	0.245701	0.0142628	-0.0212282	0.804779	-0.0276445	0.767403
olf413	0.447463	0.014285	-0.691249	0.000523352	-0.0454796	0.789022
CG17974	-3.58304	0.0143016	2.22219	0.223998	0.388629	0.446844
MICAL-like	0.382672	0.0143364	0.129763	0.372317	0.248288	0.0982295
fs(1)h	0.231165	0.0143759	-0.0214629	0.80849	0.252341	0.00877296
CG11843	-0.972464	0.0143767	0.640689	0.10896	0.043513	0.883583
CG8965	1.38219	0.0143919	-0.285969	0.606765	0.128539	0.821593
CG7705	0.310417	0.0144289	0.138493	0.231908	-0.00432039	0.970787
CG15439	-0.248913	0.0144884	0.144099	0.127279	-0.18258	0.0605931
Syt4	1.69281	0.0144902	-0.382381	0.38412	0.837571	0.21969
btsz	-0.213034	0.0145572	-0.0285403	0.724884	0.139991	0.0998375
l(2)06496	0.260237	0.0145621	0.043586	0.658518	-0.114421	0.257752
Obp50e	1.7883	0.0145714	-0.230775	0.692033	-0.605849	0.464014
bonsai	-0.321544	0.0146108	-0.123655	0.335215	-0.155479	0.192329
CG3281	-0.434083	0.0146303	-0.040667	0.788801	-0.451458	0.0095116
Rel	0.589344	0.0146609	0.407741	0.085647	0.561211	0.0200169
Act42A	0.541472	0.0147417	-0.221786	0.288061	0.129155	0.528282
CG4721	-0.57972	0.0148267	0.264352	0.267674	0.548722	0.00593689
Rbf	-0.240352	0.0148392	-0.146261	0.123074	0.00057045	0.995037
wkd	0.205165	0.014879	0.216162	0.010128	0.123802	0.123859
eIF-3p40	-0.216565	0.0149175	0.158597	0.0637697	-0.150089	0.0824584
MED20	-0.338859	0.0149808	-0.0795543	0.51829	-0.480538	0.00102581
CG15912	-0.680862	0.0149897	0.996345	0.000230303	-0.679919	0.0111488
PI4KIIIalpha	-0.209845	0.0149953	0.327159	0.000607795	-0.181687	0.0335363
AlstR	2.24751	0.0150047	-0.384255	0.70993	0.598492	0.53484
CG9921	-0.311166	0.0150375	0.457941	0.000881683	-0.140294	0.225615
CG17202	0.317395	0.0151755	-0.379886	0.00405704	0.154913	0.209473
CG17360	0.232945	0.0151782	0.116127	0.199167	-0.203967	0.0310097
RpL34a	-0.207599	0.0152371	0.0860804	0.280429	-0.0469694	0.560441
Pk1r	1.22002	0.0152394	0.28185	0.547078	1.78218	0.000521476
Tao	0.215817	0.0152586	-0.0199542	0.809763	-0.055661	0.500398
CG32512	-0.845637	0.015262	-0.214765	0.516045	-1.03741	0.0040268
unc-119	0.444662	0.0152692	-0.364065	0.0320165	0.281069	0.108615
Hip1	0.416718	0.0152749	0.322598	0.049065	0.185071	0.253588
CG31668	-2.28899	0.0153946	2.23458	0.0213802	-0.752068	0.290126
wdb	-0.199645	0.0154038	0.215381	0.0098751	-0.272983	0.00174961
Oga	0.286201	0.0154325	-0.200971	0.0780107	-0.0798751	0.469065
CG14977	0.355624	0.0154493	-0.0244847	0.85425	-0.134612	0.338644
CG7787	0.30233	0.0154533	0.12762	0.270627	-0.202893	0.0984298
vir-1	-0.2575	0.0154829	0.512531	3.1519e-05	0.327695	0.00384729
TepIII	-0.428009	0.0155302	0.687451	0.000397253	-0.099538	0.552333
Peritrophin-A	-0.889723	0.0155305	0.688465	0.0511019	-0.127488	0.717787
YT521-B	-0.182485	0.0155424	0.130381	0.0796751	-0.0423706	0.552545
CG12863	0.379722	0.0155812	0.153586	0.258435	-0.110444	0.469826
Gale	0.361406	0.0156114	0.246982	0.0847047	0.674357	9.63753e-05
RpL18	-0.201684	0.0156526	0.0733037	0.340728	-0.0836635	0.291994
CG3119	-2.91243	0.0156748	-0.246513	0.831232	0.556326	0.289438
Asator	-0.613521	0.0156975	0.805147	0.00254959	-0.467612	0.0584192
CG9267	0.435355	0.0157064	-0.0475752	0.774799	0.458026	0.0105888
CG9140	-0.237921	0.0157068	0.673142	4.09569e-07	-0.160953	0.0930806
CG5390	0.29489	0.0157184	0.0630287	0.579102	0.261244	0.0307951
CG14655	-0.754694	0.0157219	1.21936	0.000218677	-0.878791	0.00567353
CG14855	2.04604	0.015736	0.209829	0.777115	0.378059	0.610559
CG9911	-0.243759	0.0157518	0.157808	0.0994977	-0.326744	0.00215472
gol	-0.701331	0.0157577	0.84953	0.004222	-0.211999	0.405947
Rbp1-like	-0.213912	0.0157716	-0.00407538	0.960627	-0.285661	0.00218805
Lcp65Ac	-2.08562	0.0157724	0.334017	0.393458	-0.431442	0.466576
Nipped-B	0.297521	0.0157782	0.260801	0.0340225	0.246762	0.0416433
Sur-8	0.662751	0.0158052	-0.000780974	0.997559	0.45068	0.0882778
mRpL28	-0.220662	0.0158078	0.275002	0.00367326	-0.110157	0.204132
CG4297	-0.574036	0.0158172	0.326195	0.181797	0.0974459	0.631228
Teh1	-1.68758	0.0158242	0.522683	0.374604	-0.479281	0.374456
ca	-0.153796	0.0158455	0.269095	0.000193039	-0.15452	0.016011
CG32335	1.56203	0.0159001	0.114858	0.744175	2.74804	5.70477e-05
CG32817	-0.544411	0.0159044	0.142826	0.561958	-0.666473	0.00352182
pad	0.407478	0.0160544	0.0353185	0.809991	0.286934	0.075414
Pcaf	0.219392	0.0160742	0.0633615	0.453163	-0.00436296	0.958907
CG1578	-0.33153	0.0161058	0.656784	4.55335e-05	0.143191	0.281228
La	-0.271328	0.016141	-0.243999	0.0296064	-0.0263386	0.801972
CG7956	0.417533	0.016154	-0.149634	0.352184	0.233044	0.158809
CG9572	0.451789	0.016246	0.897276	5.81813e-05	0.093413	0.591384
CG5541	-0.82236	0.0162595	0.771939	0.023029	-0.459765	0.158726
CG11505	0.309863	0.0162688	0.216514	0.0859378	-0.233354	0.0594173
CG8534	-5.40268	0.0163148	0.750153	0.850151	0.274775	0.564493
CG34454	0.798934	0.0163208	0.376127	0.356855	0.0228799	0.944314
Spp	-0.302758	0.0163378	0.0140104	0.903991	-0.119355	0.322073
Unr	-0.504025	0.0164621	0.60918	0.0049057	-0.597191	0.00580315
CG7048	-0.201284	0.0164836	0.0941763	0.238663	-0.253063	0.00364388
Slob	-0.67673	0.0165048	-0.0270442	0.91502	0.24753	0.254585
CG6163	0.424099	0.0165402	-0.166992	0.24649	0.105402	0.527374
stai	1.16993	0.016549	-0.40898	0.399733	0.0844484	0.847128
CG7175	0.294724	0.0165545	0.249748	0.0357262	-0.191045	0.111436
Max	-0.291715	0.0165668	0.123545	0.277078	0.0875686	0.422072
CG12911	-1.6866	0.0165987	-0.459908	0.583647	-0.0154187	0.973605
CG17184	0.277085	0.0166328	-0.0117783	0.912033	-0.088341	0.415918
sec10	0.326743	0.0166943	-0.0872039	0.487663	0.165018	0.202263
Cct5	-0.28665	0.01674	-0.0305866	0.782817	-0.422226	0.00102172
CG9505	1.06769	0.0167414	0.5623	0.457321	0.291107	0.507525
ECSIT	-0.413225	0.0167579	0.0149698	0.929716	-0.401229	0.0158406
Gadd45	1.21296	0.0169216	0.297075	0.527522	0.190929	0.689353
baf	-0.200529	0.017123	0.0635097	0.421854	-0.186363	0.0258261
fw	-0.700708	0.0171321	0.330058	0.233208	-0.0744465	0.792084
CG11178	0.288969	0.0172355	0.0685533	0.526789	0.125296	0.273212
CG4360	-0.18017	0.0172387	0.0301543	0.670861	-0.119364	0.103157
shn	-0.527151	0.0173194	0.16807	0.415569	-0.117927	0.57735
cathD	-0.568613	0.0173225	0.183086	0.439864	-0.557219	0.0201974
Cpr64Ad	2.32138	0.0173916	-0.235682	0.729991	0.546088	0.590769
ps	-0.768279	0.017435	0.922709	0.004604	0.292685	0.356031
CG7201	0.827535	0.0175108	0.224109	0.46425	-0.157412	0.643061
CG10809	0.292809	0.0175835	-0.170704	0.125836	0.113577	0.326947
CG2183	0.485033	0.0176102	-0.219944	0.217903	0.37736	0.0547211
RpL35A	-0.248439	0.0176259	0.0960612	0.319837	-0.154851	0.126707
CG11055	0.23175	0.0176752	0.321016	0.00200237	-0.17855	0.0595036
exo70	0.280834	0.0176771	0.000546998	0.995918	0.17013	0.132132
CG7206	-0.26169	0.0176803	0.242244	0.0229855	-0.163293	0.117597
dy	-1.98092	0.0177183	-1.37049	0.0485452	-1.84766	0.0189385
snoRNA:Psi28S-2179	-1.41248	0.0177391	0.186582	0.69492	-0.701294	0.157726
az2	0.327593	0.017753	-0.116229	0.336157	0.0639288	0.62259
stet	3.55693	0.0177671	-0.614268	0.494054	3.54776	0.0172399
Hsp60	-0.478672	0.017881	-0.4319	0.0287873	-0.237525	0.223791
CG7884	0.692494	0.0179083	0.165884	0.452917	-0.451954	0.146598
Pop2	-0.14823	0.0179115	0.0787481	0.191516	-0.200414	0.00244537
CG11899	0.881068	0.0179472	-0.285778	0.422521	0.49578	0.158759
ago	0.335571	0.017961	-0.189831	0.167121	-0.19154	0.15119
Arr1	-0.777692	0.0179771	-0.346448	0.235944	0.191129	0.455853
blp	-0.471911	0.0180406	0.164652	0.419646	-0.389979	0.0369637
CG14715	0.241554	0.0180444	-0.0343867	0.72668	-0.807016	9.86614e-08
tRNA:Y1:85Ad	-1.19661	0.0180619	1.31233	0.0290867	-0.832098	0.0602918
CG32407	0.807469	0.018072	-0.0798887	0.823545	0.583098	0.0754368
CG15065	2.31868	0.0180732	0.219908	0.831757	2.64875	0.00610309
CG8481	-0.447723	0.0181588	0.770031	0.000231848	-0.23449	0.189732
CG15515	-6.75178	0.0181851	0.976843	0.810118	-2.68895	0.00106226
mst	0.353724	0.0182151	0.0114182	0.932288	-0.0538239	0.705918
hoip	-0.3503	0.0182266	-0.504415	0.00162977	-0.0850842	0.52243
GstD10	-1.93733	0.0182505	-0.200032	0.788032	0.408411	0.399323
CG2218	0.211375	0.0182615	-0.0956021	0.260287	0.0120744	0.884982
CG17321	-2.33634	0.0182851	-2.05103	0.136459	-1.39228	0.0716686
CG12125	0.204676	0.0183195	-0.148728	0.0812905	0.114876	0.161996
CG7379	-0.245917	0.018333	0.0424409	0.65787	-0.176006	0.0788697
CG1092	0.253001	0.018341	0.599286	6.98453e-06	0.340177	0.00263491
l(1)G0255	-0.433754	0.0184757	0.867265	5.0371e-05	-0.0694922	0.691013
CG6512	-0.226574	0.0184766	0.257918	0.00972288	-0.0929634	0.312547
CR33013	2.75094	0.0185609	0.259168	0.84464	3.40727	0.00342632
Chro	-0.286299	0.0185734	-0.290752	0.0181045	-0.252721	0.036475
CG13278	-2.01619	0.0185955	2.40431	0.00488448	1.29384	0.0225777
CG6923	-0.198522	0.0185969	-0.108155	0.178861	-0.506691	2.28705e-06
msd5	0.588299	0.0186167	-0.404458	0.120529	0.435155	0.0705623
CG1602	0.636303	0.0186327	-0.0160429	0.951162	0.235132	0.365253
CG5321	1.23463	0.0186827	-0.662415	0.174872	1.25433	0.0153462
CG7852	-0.180186	0.018719	0.0255101	0.723502	-0.366496	4.30584e-05
RpL6	-0.226541	0.0187385	0.0928084	0.301257	-0.116641	0.207659
CdsA	0.239116	0.018739	0.231618	0.0216713	-0.238815	0.0179923
dock	0.275159	0.0187531	-0.136507	0.219493	-0.0812935	0.45908
CG9636	0.299465	0.0187814	-0.0600203	0.613565	-0.140533	0.244549
CG13676	-0.355292	0.0188467	0.361818	0.0166249	-0.266296	0.07275
CG5001	-0.621028	0.0189006	0.13769	0.584978	-0.281371	0.27085
l(2)37Bb	-0.286132	0.0189094	0.326322	0.00833246	-0.320924	0.0091277
Zw	0.606021	0.0189354	0.150564	0.534056	-0.163085	0.491112
Cpr65Ay	-3.08992	0.0189484	1.94589	0.335263	1.06647	0.0312807
Cirl	0.458645	0.0189916	-0.175745	0.358123	-0.05432	0.762957
E2f	-0.271222	0.0190077	0.431096	0.000604052	-0.301532	0.010533
scf	0.518703	0.0190201	-0.497692	0.0228874	-0.08015	0.693682
phol	-0.181582	0.0190636	0.103643	0.157291	-0.0559319	0.439518
CSN4	-0.225429	0.0190726	0.197648	0.0391936	-0.308335	0.00238027
CG8678	0.398009	0.0191044	0.00768706	0.959556	0.204007	0.206963
PNUTS	-0.304799	0.0191712	0.232235	0.0661605	-0.350143	0.00861374
foi	0.233812	0.0191936	0.22144	0.0252496	-0.186566	0.055369
CG16868	0.212058	0.0192232	-0.372361	0.000204908	0.177465	0.0450018
CG12772	0.239014	0.019228	0.198672	0.0440782	-0.167545	0.0935639
CG13255	-0.379477	0.0192281	0.00863307	0.95435	0.257953	0.100106
CG10399	0.369676	0.019278	-0.325449	0.0921241	-0.00885218	0.953
ATbp	0.575061	0.0192939	-0.17823	0.414209	0.192929	0.412992
CG30051	0.343183	0.0193077	0.0405989	0.769528	-0.540073	0.00170281
EcR	0.450669	0.0193079	0.50508	0.00995257	-0.237624	0.18742
CG1646	-0.2448	0.0193128	-0.0479857	0.627991	-0.21291	0.0406348
CG11539	0.354941	0.0193211	0.227712	0.122125	-0.0556448	0.702068
rl	0.31753	0.0193447	0.441077	0.00253791	0.0727109	0.566158
CG31998	0.359389	0.0193657	0.241784	0.109388	0.126627	0.380181
18w	0.526471	0.0193792	-0.709361	0.0024011	-0.017449	0.93422
CG32479	0.350953	0.0194269	0.0969939	0.4982	0.229393	0.113626
CG30460	-0.338896	0.0194418	-0.0583541	0.668706	0.227915	0.113803
CG9269	2.28321	0.019464	-0.801605	0.3401	1.20307	0.226016
pall	0.272746	0.0194784	0.00590275	0.955852	-0.00824809	0.939989
CG11069	0.476496	0.019496	0.213152	0.266819	-0.249339	0.196799
arm	0.274359	0.0195435	-0.221768	0.0565014	-0.00988272	0.927879
CG12576	0.563185	0.0195482	0.176701	0.450112	-0.779852	0.00157594
Tsp39D	0.343832	0.0195718	-0.0298622	0.820321	0.221508	0.117084
CG16836	1.86373	0.0195778	0.381138	0.634987	2.4096	0.00251338
l(3)neo38	0.736154	0.0196124	-1.01175	0.00287364	0.348179	0.24239
TRAM	-0.307793	0.019629	0.0436602	0.717703	-0.264882	0.0425676
CG6830	-1.24253	0.0196808	0.528967	0.405449	-0.265224	0.494859
CG18853	0.278479	0.0197059	-0.376976	0.0112982	0.350185	0.00379191
Esyt2	-0.614711	0.0197237	0.845252	0.00212268	-0.119184	0.636285
l(2)34Fc	-1.30644	0.0197311	1.15607	0.0359187	1.25259	0.0371023
CkIIbeta	-0.182593	0.0197542	0.272623	0.00130651	-0.279378	0.000969238
CG18870	0.336639	0.0198011	0.0812658	0.521226	0.0916368	0.499904
RpL32	-0.220734	0.0198201	0.0954314	0.27955	-0.119262	0.191459
CG9319	0.358637	0.0198477	0.350073	0.0192727	0.0309164	0.830994
mit(1)15	0.228772	0.0198486	-0.0801544	0.381933	0.0800508	0.386832
CG3793	0.226624	0.0198769	-0.0531522	0.552918	-0.208501	0.0327762
CG13177	1.73448	0.0198781	-0.784051	0.201165	0.156994	0.828372
CG7338	-0.209009	0.0199075	0.0666283	0.433462	-0.249067	0.00688002
lt	0.20372	0.019908	0.280512	0.00241002	-0.00335847	0.967171
sec23	-0.202026	0.0199285	-0.0414328	0.60876	-0.27308	0.00279329
CR33294	-1.05062	0.0200116	-0.945841	0.145252	-0.301767	0.400211
CG33095	0.34034	0.0201435	-0.0737307	0.593112	-0.0305167	0.822831
CG32068	-0.378464	0.0201585	0.528287	0.00175736	-0.246519	0.113268
Eogt	0.274205	0.0201679	-0.00775485	0.943372	0.515427	0.000128874
MFS10	-0.456383	0.0202082	0.485489	0.0136195	0.0899971	0.593234
sinu	0.263785	0.0202236	-0.159892	0.141929	0.172145	0.116229
bgm	-0.864854	0.0202263	1.43939	2.77707e-05	-0.107412	0.712493
CG10050	-0.729829	0.0202421	-0.572367	0.0656147	-0.487539	0.0755343
CG4896	-0.468246	0.020305	0.317552	0.103271	0.000161406	0.999322
Sep2	0.636512	0.0203323	-0.108849	0.675786	-0.0877978	0.725591
serp	-1.23372	0.0203764	0.627911	0.201702	-0.410139	0.428547
CG5903	-0.382516	0.0203836	0.750061	7.89179e-05	-0.179306	0.259239
Cyp6a17	-0.462735	0.0203865	1.54416	5.95301e-07	-5.73478	2.6873e-07
CG13919	0.414819	0.0204305	-0.128676	0.421732	-0.126368	0.470671
Ttc19	-0.407617	0.0204306	0.411599	0.0106758	-0.530495	0.0033015
vls	0.31249	0.0204318	-0.21239	0.0954911	0.207054	0.106792
Hmgcr	0.594426	0.0204341	-0.209637	0.387664	0.223881	0.357209
Mdh1	-0.378406	0.0204616	0.648213	0.000417926	-0.265079	0.0967791
CG17190	-0.404881	0.0204654	0.468693	0.00965566	-0.0349865	0.825906
robo	0.345238	0.0204752	-0.387169	0.0110435	-0.0428884	0.757558
ttv	0.299539	0.0204775	-0.0530075	0.650695	0.211631	0.0895838
CG34056	-0.473721	0.0205822	0.525377	0.0112239	-0.604171	0.00447664
Pfrx	-0.417902	0.0205972	0.376166	0.0347122	0.00396809	0.981272
CG8235	-0.245295	0.0206019	0.0425765	0.664748	-0.281215	0.00871133
fax	0.870628	0.020657	-0.408264	0.263803	0.309211	0.377032
pho	0.301182	0.0206657	0.244214	0.0573071	-0.132814	0.277693
Lcp65Ag2	-6.57435	0.0206912	0.821123	0.671215	-3.94447	0.00140074
ial	-0.734494	0.020713	-0.775532	0.00400889	0.288218	0.23518
CG31712	-0.318959	0.0207338	0.206554	0.121017	-0.169328	0.199796
CG5757	-0.559849	0.0207708	-0.082261	0.726803	-0.0451832	0.821788
Vps35	0.22197	0.0207725	-0.111588	0.228288	0.043782	0.626319
sbb	0.306922	0.0207813	-0.126733	0.323981	-0.00117705	0.992384
Mlp84B	-0.597806	0.0208353	0.962126	0.000662212	-1.53119	1.97826e-06
CG32473	0.214175	0.0208729	0.222502	0.0185834	-0.107596	0.219913
tor	0.653623	0.0208734	0.075834	0.748875	0.524319	0.055158
l(3)05822	0.373764	0.0208747	-0.121867	0.423067	0.127668	0.402368
CG16974	-0.14594	0.0208906	0.151868	0.0188398	-0.0841717	0.167144
nec	-0.648881	0.0209724	0.132303	0.554839	0.524548	0.0270397
Pvf2	0.495971	0.0210162	-0.368814	0.120178	-0.558677	0.0164984
Eip71CD	-1.08982	0.021057	-0.0112086	0.980167	-0.777579	0.0941733
Ama	1.16082	0.0210651	-0.493712	0.300362	0.330685	0.472219
kst	-0.381924	0.0210723	0.0163434	0.915709	0.18797	0.244333
PGRP-LB	-0.721766	0.021127	0.309689	0.321959	-0.365388	0.215916
CG9609	0.380579	0.0212066	-0.286367	0.0973805	-0.034188	0.830234
ric8a	0.347936	0.0212104	0.10089	0.461176	-0.0780614	0.587626
CG15201	-0.506844	0.0212407	-0.407878	0.130736	-0.265371	0.167161
Wsck	0.304357	0.0212507	-0.114081	0.361303	0.0773611	0.533602
dome	0.585519	0.0212516	-0.0584244	0.80629	-0.168759	0.471253
stj	0.885876	0.0212826	-0.205585	0.501153	0.697677	0.0636089
CG4911	0.542258	0.0213052	0.253793	0.275662	-0.667522	0.00451539
CG9940	0.668446	0.0213272	-0.266972	0.32285	-0.181695	0.50992
CG3368	-0.275879	0.0213943	0.154388	0.178004	-0.169572	0.140535
CG8290	0.214606	0.0213953	0.0507994	0.55521	0.0958132	0.278634
CG3077	0.585126	0.0214102	-0.0801806	0.719743	0.0380634	0.874752
Jafrac1	-0.484897	0.0214366	-0.220985	0.272731	0.181953	0.36647
CG8839	0.320372	0.0215174	-0.154623	0.252822	0.295053	0.0337412
Akap200	0.667475	0.0215251	-0.67101	0.0234354	0.335927	0.222073
sli	0.505909	0.0215508	-0.247817	0.239931	0.385286	0.0732408
CG43370	-1.64011	0.0215926	-0.779749	0.258604	0.176924	0.696518
GstE9	1.47177	0.0216144	-0.292429	0.542766	0.360533	0.586454
RpS15Aa	-0.198833	0.0216707	0.106708	0.191483	-0.122873	0.14343
Idh	-0.211782	0.0217032	0.198467	0.0279043	0.0179395	0.837824
CecB	2.71193	0.0217097	1.57017	0.291138	2.49448	0.0318035
rost	1.09437	0.0217185	0.0614016	0.879902	-0.0852218	0.854646
CG5608	0.231121	0.0217892	0.204993	0.0313936	0.0964824	0.309842
CG32676	0.418618	0.021818	0.225711	0.198231	-0.204355	0.232565
Klp31E	-0.268296	0.0218309	0.260297	0.0223138	-0.0201528	0.850386
dm	-0.591128	0.0219429	1.1259	0.00013555	-0.0478901	0.844022
Myt1	0.297872	0.0220175	-0.0801131	0.49853	0.048198	0.693249
CG4670	0.202532	0.0220514	-0.128796	0.129701	0.153981	0.0743235
HLHmbeta	0.986342	0.022071	0.0233092	0.947792	0.511441	0.218755
CG7857	0.310974	0.0220773	-0.00136656	0.991006	0.0431009	0.735937
CG34232	0.865015	0.0221907	0.164637	0.644792	0.290011	0.409732
CG40178	0.322555	0.0221911	0.251734	0.0661857	0.171185	0.204138
Socs36E	1.04098	0.0222787	0.35623	0.400795	0.235345	0.583601
p38c	1.4064	0.0223277	-0.237021	0.67783	1.55485	0.010463
Bruce	0.209406	0.0223321	0.157981	0.0800389	0.153621	0.0859104
CG5059	0.887164	0.0223385	0.0732554	0.847929	-0.473625	0.182164
CR43859	-1.36293	0.0223697	1.10689	0.041033	-0.922031	0.0744335
CG4374	0.88922	0.0223768	0.208066	0.549449	0.00700621	0.984946
CG42813	-0.332783	0.0223809	0.332133	0.0206545	-0.136886	0.309689
Acf1	0.255674	0.0224238	-0.188956	0.0953104	0.278889	0.0137328
Dro	0.965067	0.0224476	-1.32371	0.0630912	0.296656	0.470239
CG11905	1.2634	0.0224489	-0.845919	0.0221437	-0.177044	0.767804
CG10237	1.00144	0.0225341	0.30567	0.462413	0.553286	0.18307
ImpE2	0.95212	0.0225407	-1.81154	0.000278921	0.00562442	0.988131
CG6686	-0.204195	0.0225579	-0.0355575	0.674691	-0.251152	0.00665188
mRpL19	-0.241474	0.0225694	0.0777833	0.448327	-0.497563	5.88899e-05
wls	0.308699	0.0226674	-0.501615	0.000645844	-0.0160389	0.899715
CG13151	0.419995	0.0227538	-0.1492	0.327368	0.307974	0.0813599
RpS15Ab	-0.23111	0.0227615	0.121225	0.21319	-0.279327	0.00741146
Rpn9	0.578616	0.0228314	-0.050734	0.832375	-0.699534	0.0056034
CG1572	-0.471905	0.022853	0.616535	0.00430479	-0.524791	0.0129489
yellow-e2	-1.45052	0.0228533	1.16678	0.0565393	0.946299	0.0638626
CG4950	1.02999	0.0228577	0.28303	0.485725	-0.144525	0.721885
CG3164	0.354399	0.0229445	0.0182156	0.903381	0.216614	0.148812
l(2)k09913	0.301346	0.0229495	0.0334261	0.789528	-0.0670433	0.587901
gpp	0.391461	0.0229527	0.180428	0.275915	0.0261287	0.870416
Su(var)3-7	0.200091	0.0230128	-0.0313999	0.702222	0.0614835	0.458871
IP3K2	-0.220304	0.0230377	0.0881604	0.336663	0.0409946	0.651728
sc	1.28304	0.023069	-1.54173	0.000680719	0.123465	0.835465
l(1)G0004	-0.289272	0.0230797	0.0497239	0.670851	-0.315571	0.0120464
CG9760	2.12188	0.0231033	-0.691133	0.397041	2.06072	0.0256583
CG8180	0.379964	0.0231333	0.395813	0.0180825	-0.0800556	0.610324
CG12948	0.450025	0.0231725	-0.136023	0.448045	-0.0801822	0.671865
CG4365	-0.232357	0.0231789	0.104253	0.28295	-0.264245	0.0108405
CG13300	0.642305	0.0232117	-0.742943	0.00532218	0.312691	0.254241
IntS9	0.23863	0.0232821	-0.00104166	0.99108	-0.0375869	0.704823
Bap	0.276904	0.0232937	-0.640054	0.203044	-0.578853	0.325788
Trxr-1	-0.245708	0.0233094	0.0401555	0.691951	-0.308529	0.00601439
Dms	3.39917	0.0233681	-1.14257	0.215236	2.91914	0.05021
CG1074	-0.397308	0.0234011	0.254883	0.152681	-0.0391802	0.795953
mRpL44	-0.302154	0.0234518	-0.012827	0.914641	-0.156486	0.196208
Cnx99A	-0.224979	0.0234929	-0.0616825	0.507889	-0.376896	0.000547351
CG4300	-0.647248	0.0235101	0.698308	0.0113188	0.0981544	0.690522
CG10671	-0.253263	0.0235934	0.192834	0.0722657	-0.158011	0.137844
RASSF8	0.43427	0.023642	0.160544	0.369544	-0.0400746	0.824185
Ice1	-0.37842	0.023671	-0.167804	0.31525	-0.251578	0.107425
CG1890	0.219063	0.0236899	0.180409	0.0563979	0.0800416	0.382564
l(2)dtl	-0.513822	0.0236964	-0.280375	0.177173	0.373242	0.0475071
B-H2	0.623577	0.0236991	-0.484823	0.035825	0.0322255	0.905888
p130CAS	0.613544	0.0237155	-0.466213	0.0742007	0.604678	0.0251684
CG42683	1.03801	0.0237387	-0.0329923	0.939234	0.857337	0.0565805
CG14962	-0.380781	0.0237793	-0.179449	0.267384	-0.252538	0.0978835
CG10924	0.655311	0.0237927	-0.668323	0.0173987	0.950903	0.00198941
tx	-0.368379	0.0238174	0.559333	0.00130535	-0.172247	0.249899
CG43759	0.28011	0.0238334	5.49926e-06	0.999962	0.155134	0.191262
CG8247	0.536527	0.0238491	-0.480299	0.0667833	0.0022253	0.99243
sro	0.457483	0.0238678	0.267084	0.164981	-0.360646	0.0621297
CG10413	0.414072	0.0239527	-0.0621052	0.724035	0.121073	0.48154
CG5151	0.884439	0.0239576	0.0652212	0.859982	0.174059	0.631269
CG10326	0.272976	0.0239728	0.072332	0.517776	0.061791	0.587277
CG15649	-3.03724	0.0240018	0.0798671	0.910863	1.16244	0.100014
CG18259	0.374938	0.0240545	-0.369962	0.024695	-0.183019	0.255449
fru	-1.07126	0.0240751	1.23842	0.0105802	-0.0280758	0.950823
CG1492	0.768895	0.0240867	-0.778632	0.0216962	0.481632	0.145487
Ars2	-0.202761	0.0241056	0.07192	0.400526	-0.263095	0.00505262
Bet3	0.334518	0.0241188	-0.0983304	0.462901	-0.131207	0.359254
dsx-c73A	-2.06567	0.0241872	-1.34998	0.150506	-1.40494	0.0664198
luna	0.422053	0.0242027	0.268546	0.130747	0.25665	0.153118
CG5022	2.75002	0.0242474	-0.00659359	0.99428	2.50709	0.0377316
Efa6	-0.15373	0.0242584	-0.128687	0.0574713	-0.0578448	0.375998
CG15345	0.729286	0.0242706	0.362586	0.160499	0.150958	0.634762
ttm50	-0.268959	0.0242768	0.144852	0.21347	-0.28861	0.0157552
Ipk1	0.34258	0.0243119	-0.403845	0.00837274	0.341858	0.0227379
CG42526	-0.750892	0.0243608	0.05219	0.87876	-1.13697	0.00224739
krz	0.203645	0.024372	0.125437	0.148731	0.040692	0.632555
fdl	0.228059	0.0243962	0.304255	0.00425442	-0.108665	0.25832
CG1965	-0.138906	0.0244109	-0.0504342	0.3857	-0.182004	0.00455862
RpS5a	-0.193774	0.0244388	0.118467	0.14699	-0.106056	0.202414
MRP	-0.566964	0.0245341	0.547662	0.0272048	0.328965	0.189505
CHORD	-0.368169	0.0246326	0.0980656	0.547637	-0.508461	0.00306839
Crc	-0.313885	0.0246692	0.128836	0.167805	-0.603735	0.000139084
RpS12	-0.21243	0.0247193	0.0377771	0.663792	0.00626388	0.944553
Den1	-0.247829	0.0247209	0.0291987	0.785972	-0.127448	0.221081
CG5991	-0.320472	0.024721	0.330287	0.0264832	-0.114511	0.379423
CG34330	-1.07399	0.0247755	-0.334825	0.628618	-1.07201	0.0240928
kel	0.756032	0.0248223	0.0875268	0.789894	0.0862613	0.78116
CG42588	-0.394088	0.0248732	0.0901718	0.593264	-0.130892	0.415641
usnp	-0.42682	0.0248898	-0.455344	0.0191618	-0.3697	0.0485775
CG7824	0.432063	0.024955	0.484286	0.00725154	0.397982	0.0345571
qkr58E-2	-0.185879	0.0249696	0.186949	0.0246304	-0.426845	1.87534e-05
Phae2	-4.64851	0.024972	-1.20153	0.493017	0.633232	0.409817
Ac78C	-0.464747	0.0249768	-0.152294	0.493975	0.439569	0.0271726
CDase	0.706412	0.024985	-0.0363047	0.902842	0.422383	0.164433
CG11076	-0.283839	0.0249874	-0.059229	0.628698	-0.178409	0.136289
CG6231	0.365651	0.0249934	0.468186	0.00746369	0.459669	0.00682219
hts	-0.407035	0.0250413	0.358665	0.0461316	-0.132964	0.445779
numb	0.503513	0.0250916	-0.0102412	0.961973	0.105108	0.61619
ImpL1	-2.28315	0.0251023	-0.173054	0.863019	0.834962	0.155799
Lgr3	1.72105	0.0251053	0.29355	0.654617	-0.788231	0.392202
CG13384	0.526458	0.0251123	0.0450579	0.836658	0.0667352	0.760844
CG14984	-1.44605	0.0251744	-0.348027	0.553592	0.263721	0.521347
CG32772	-0.213022	0.0252838	0.171506	0.06474	-0.353962	0.000673533
mRpS7	-0.213624	0.0253271	0.0797485	0.375209	-0.269651	0.00591262
CG1416	-0.27581	0.0253379	-0.0895728	0.440104	-0.354999	0.00571754
CG13639	1.27122	0.0253928	-0.0827848	0.858755	-0.190436	0.758773
sn	1.01409	0.0253952	-0.337451	0.439974	0.137653	0.740003
CG11248	-0.232977	0.0254068	0.171713	0.0785745	-0.250847	0.0161838
CG11771	-0.224583	0.0254278	0.302238	0.00404581	-0.245488	0.0157139
Fit2	-0.293251	0.0254735	0.351452	0.00934246	-0.00247209	0.98396
stumps	0.400253	0.0255113	-0.298075	0.0833499	-0.012733	0.939934
CG10777	0.395886	0.0255817	0.230546	0.172436	0.190303	0.260113
CG2608	-0.259189	0.0256095	0.0817231	0.437532	-0.648459	9.61335e-06
CG43342	0.810991	0.0256267	-0.209103	0.556428	0.500063	0.160057
Vdup1	-0.254013	0.02564	0.265449	0.0228219	-0.0757346	0.487784
Sara	0.441392	0.0257026	-0.0769775	0.685802	-0.258243	0.165667
meso18E	-0.312197	0.025718	0.326387	0.0193244	-0.336235	0.0159098
insv	0.960277	0.0258539	-0.785226	0.0628045	0.53339	0.209741
CG2658	-0.223516	0.0258771	0.210116	0.0348638	-0.136201	0.158493
Lamp1	0.311442	0.0259292	0.303918	0.0328752	-0.192939	0.147412
SpdS	-0.421246	0.0260196	-0.322353	0.0992642	0.0489594	0.766961
CG11200	0.448615	0.026033	-0.526055	0.00822421	0.34233	0.0783553
Fsn	0.218456	0.0260627	-0.0502696	0.583982	-0.0669436	0.471939
spag	-0.23239	0.0260682	-0.0293594	0.753162	-0.236179	0.021718
CG9723	0.230154	0.026119	-0.10221	0.286026	-0.161195	0.111741
lva	-0.209226	0.0261217	0.220017	0.0200301	-0.204896	0.0299406
CG7627	0.368663	0.026125	-0.417501	0.0137777	0.357247	0.030281
Trf2	0.438947	0.0261599	0.639592	0.00209965	0.0358857	0.844875
CG42817	-0.372858	0.0261706	0.8244	3.31587e-05	-0.878812	1.52029e-05
metl	-0.283153	0.0262974	0.114973	0.340633	-0.245504	0.0463231
Hsc70-5	-0.206104	0.0263215	0.013032	0.880266	-0.107374	0.231279
msa	0.708826	0.02633	-0.283659	0.302898	-0.154019	0.637485
Taspase1	0.248646	0.0263371	-0.163607	0.153999	0.192663	0.074013
comm2	0.531248	0.026384	-0.496975	0.0473005	-0.0574218	0.807279
olf186-F	-0.495533	0.026453	-0.233867	0.282468	-0.360462	0.0996586
ana1	0.565673	0.0265212	0.270417	0.268465	0.55591	0.029329
robl	0.319559	0.0265935	0.044821	0.738623	-0.0530322	0.696374
Rbbp5	0.275477	0.0266257	0.0393972	0.714845	0.251848	0.0375801
CG32447	0.761983	0.0266694	-1.77839	2.67508e-06	0.214326	0.524206
CG14419	-6.76953	0.0267486	0.421389	0.923	-2.25699	0.00508584
Vang	0.189893	0.0267868	-0.127992	0.124372	-0.127577	0.123455
ytr	-0.199052	0.0267916	0.17039	0.0541959	-0.130778	0.136517
cals	0.335129	0.0268043	0.187831	0.200087	-0.248157	0.0882606
Sur	0.395606	0.0268128	-0.679311	0.0011132	-0.764057	0.000313514
Nap1	-0.176178	0.0268306	0.111033	0.141839	-0.0379037	0.617059
U4-U6-60K	-0.239917	0.0268593	-0.00338889	0.9731	-0.271178	0.0129194
koko	0.312105	0.0269281	-0.0971137	0.455737	-0.108965	0.419241
Map60	0.274008	0.0269588	-0.402835	0.00186945	0.188481	0.115788
Flo-1	-0.311472	0.0270422	0.572078	0.000283623	-0.182518	0.183639
CG10516	1.79504	0.0271194	0.27127	0.737036	0.0790532	0.912273
CG2059	-0.423862	0.0271413	0.292147	0.101326	-0.0215324	0.895135
mRpL10	-0.19349	0.0271519	-0.0177385	0.833131	-0.273189	0.00272768
CG4221	-0.265713	0.0272509	-0.180672	0.115308	-0.344412	0.00552102
zfh2	0.541478	0.0273171	-0.433252	0.0655021	1.00115	0.000292715
Ilp6	0.880713	0.0273178	-0.823938	0.023628	0.856947	0.0300997
KCNQ	0.689312	0.027342	0.464074	0.128414	-0.102479	0.720162
Ctr1A	-0.190701	0.0274067	0.173035	0.0446387	0.0539421	0.515384
CG5039	0.441904	0.0274209	0.0394722	0.83822	0.0434906	0.822522
CG15099	0.376133	0.0274454	0.0111747	0.94462	0.0845865	0.597485
CG14275	0.949864	0.027448	-0.0219995	0.955965	0.221883	0.582358
Nopp140	-0.268805	0.0275001	-0.425382	0.00134932	-0.169443	0.152257
CG33332	-0.337106	0.0275167	-0.0687371	0.627053	-0.563085	0.00071975
CG8736	-1.72391	0.0275436	-0.656739	0.383764	-0.286738	0.617443
mRpS26	-0.335983	0.027547	0.0239083	0.871267	-0.246205	0.0826312
CR31781	-0.449016	0.0275748	0.731114	0.000925908	-0.997929	2.98193e-05
CG32191	0.514824	0.0275966	0.672843	0.00570163	0.0429017	0.843312
CG11980	-0.187727	0.0276515	-0.0467882	0.562629	-0.421883	3.19456e-05
Gyc-89Da	2.08248	0.0276553	-2.24629	0.0571765	-0.606886	0.597694
CG5577	0.479352	0.027679	-0.0844922	0.655365	-0.443699	0.0542456
Kaz1-ORFB	-0.490234	0.0277887	0.18116	0.287657	0.319883	0.0893818
IntS8	0.224666	0.0278018	0.0629126	0.500087	-0.0191799	0.842088
KaiRIA	-0.305969	0.0278041	0.723313	2.32151e-05	-1.45326	2.95003e-10
Ocho	1.39926	0.0278874	-1.5663	0.00908971	1.29361	0.0393887
Cpr49Ah	-1.94613	0.0279194	1.57331	0.0400639	-0.821236	0.239208
CG31710	0.780299	0.0279751	0.0827262	0.80276	0.0159857	0.962186
CG3277	2.35182	0.0280316	-0.270066	0.75308	0.536992	0.642419
Spn28D	0.477732	0.0280662	0.172515	0.389518	0.557288	0.0120636
l(1)G0196	-0.378413	0.0280853	0.408262	0.0189526	0.196147	0.247587
CG10011	0.489451	0.0281087	-0.588026	0.00838911	0.354506	0.101961
CG14118	2.15591	0.0281173	0.801057	0.55056	0.170659	0.874363
CG11376	0.243093	0.0281755	-0.0625675	0.556841	-0.0234139	0.821698
ref(2)P	0.241261	0.028238	0.286076	0.0122429	0.358712	0.00236669
CG6234	1.41752	0.0282419	-0.942873	0.126361	0.138015	0.818366
CG9684	-0.250742	0.0282515	-0.124919	0.240797	-0.050015	0.637522
CG9977	0.291944	0.0282708	-0.0143949	0.910354	-0.218117	0.0884566
CG10268	0.344382	0.0283342	-0.0734394	0.646298	0.14352	0.335518
CG11779	-0.5166	0.0283913	0.00773023	0.974797	-0.12235	0.559952
CG1599	0.530389	0.0284662	-0.181351	0.440014	-0.0984813	0.65964
Lcp65Ag3	-6.95345	0.0284964	1.27199	0.583338	-3.00169	0.00162603
CG10550	-0.907144	0.0285255	0.667556	0.0490916	1.54431	2.50595e-05
porin	-0.228183	0.0285333	0.7116	4.85463e-07	-0.00856099	0.93141
Hexo1	0.551237	0.0286327	0.067464	0.777483	-0.0203544	0.93061
CG3502	2.50989	0.0286871	0.237111	0.840793	1.04144	0.315951
Cat	-0.327358	0.0287179	0.0573988	0.698305	0.468057	0.00405903
Trn	0.527016	0.028793	-1.25151	0.00438166	0.60013	0.157422
[truncated: 9,490 more rows]

## Sheet: p<0.05 only & comparisons
v1	logFC-Deaf1OE	Pvalue--Deaf1OE	logFC-Deaf1 RNAi	Pvalue-Deaf1 RNAi	logFC-Gsk3CA	PValue-Gsk3CA						comparison 1						comparison 2						comparison 4
nimC1	3.4336	3.24711e-14	1.34191	1.61252e-08	1.69769	5.91026e-09						Deaf1 OE/nc						Deaf1 RNAi/nc						Gsk3CA/nc
CG7759	-1.81316	3.86161e-12	1.04875	7.54702e-08	-0.729719	1.85492e-07						logFC	AveExpr	t	PValue	adjPVal	B	logFC	AveExpr	t	PValue	adjPVal	B	logFC	AveExpr	t	PValue	adjPVal	B
CG17111	-2.54943	3.0022e-10			-1.395	1.22751e-08				Hex-A	FBgn0001186	-0.385753	7.29131	-1.20957	0.240419	0.585787	-6.41079	0.176843	7.29131	0.571922	0.573689	0.908907	-6.41449	-1.43147	7.29131	-4.61711	0.00016301	0.00511701	0.563112
sgg					3.75755	3.49783e-13				Pgi	FBgn0003074	-1.61187	8.87377	-4.72128	0.000127846	0.00453341	0.732139	1.15823	8.87377	3.21341	0.0043237	0.0558146	-2.18188	-1.77536	8.87377	-5.19273	4.29615e-05	0.00206182	1.97085
phr	-2.17689	1.05107e-16			0.149098	0.0412416				Pfk	FBgn0003071	-1.58237	7.91152	-4.33531	0.00031531	0.00842465	-0.22787	1.5129	7.91152	3.93361	0.000809727	0.017454	-0.644905	-1.08899	7.91152	-2.9219	0.00837631	0.0739704	-3.22582
GluRIIC	-1.17663	9.86106e-06	1.01527	7.37385e-05						Ald	FBgn0000064	-1.75285	10.4823	-4.40575	0.000267303	0.00754652	0.0875414	1.27047	10.4823	2.97241	0.0074774	0.0817442	-2.6048	-1.65014	10.4823	-4.10468	0.000541873	0.0122793	-0.44149
Fhos	-0.853622	1.95337e-08	0.851968	2.89609e-08	-1.0949	2.7739e-10				Tpi	FBgn0086355	-1.50314	9.08953	-4.52828	0.000200627	0.00611797	0.291231	1.44764	9.08953	4.15448	0.000482062	0.0125873	-0.104576	-1.11321	9.08953	-3.28595	0.00366022	0.0435775	-2.36364
CG42711	1.96902	7.19133e-10	0.606037	0.00687479	0.458349	0.0309594				Gapdh1	FBgn0001091	-1.63849	10.6616	-5.17327	4.4923e-05	0.00223248	1.87745	1.42033	10.6616	4.30302	0.000340127	0.00994331	0.278082	-1.61528	10.6616	-5.06287	5.79143e-05	0.00250793	1.76698
Tsp42Eo	-1.23776	6.19148e-09			-0.911761	6.36243e-07				Gapdh2	FBgn0001092	-1.59912	10.6344	-5.32557	3.1701e-05	0.00183946	2.22109	1.05908	10.6344	3.40587	0.00277534	0.0412428	-1.69717	-1.38722	10.6344	-4.55771	0.000187281	0.00570735	0.6154
htl	0.67789	5.22574e-05			-1.47999	6.59104e-09				Pgk	FBgn0250906	-0.974239	8.34989	-3.88323	0.000911324	0.017597	-1.2468	1.11728	8.34989	4.31404	0.000331446	0.00973909	0.219252	-1.0917	8.34989	-4.33869	0.000312819	0.00833787	-0.0218615
Fuca	0.35347	0.0419532			0.714514	0.000227148				Pglym78	FBgn0014869	-1.38808	8.6244	-4.53492	0.000197531	0.00611707	0.280664	1.23069	8.6244	3.82596	0.00104226	0.0211939	-0.855884	-1.34274	8.6244	-4.35213	0.000303111	0.00817475	0.0269272
CR43650					-0.706232	0.036935				Eno	FBgn0000579	-1.31093	10.0878	-3.97893	0.00072802	0.0149361	-0.921153	1.67722	10.0878	4.78145	0.000111138	0.00454398	1.32518	-1.37793	10.0878	-4.16227	0.000473322	0.0111206	-0.333015
Ace					1.27696	0.000122317				PyK	FBgn0267385	-1.42222	9.43169	-4.67641	0.000141942	0.00483909	0.662973	1.40136	9.43169	4.44087	0.000246182	0.00801243	0.546604	-1.43667	9.43169	-4.69255	0.000136699	0.00455229	0.859736
hoe2	-0.440479	0.0128826	-1.46794	5.32318e-07	-1.4136	6.48576e-08
CG4733	-0.618614	2.3852e-05	0.496371	0.000349005	-0.662483	9.54376e-06				Deaf1	FBgn0013799	0.313887	5.1328	2.80571	0.0108549	0.0897858	-3.81857	-0.835193	5.1328	-7.21729	5.21081e-07	0.000172627	6.42103	-0.135242	5.1328	-1.20635	0.241633	0.492786	-6.35509
CG11902	1.10657	9.71747e-10								sgg	FBgn0003371	-0.0580554	10.0883	-0.29943	0.767673	0.921429	-7.06665	0.224892	10.0883	1.14988	0.263634	0.649418	-5.85214	3.75755	10.0883	16.4928	3.49783e-13	2.00933e-09	19.8097
CG34331			0.548426	7.27625e-05	0.344403	0.00285395
CG18853	0.278479	0.0197059	-0.376976	0.0112982	0.350185	0.00379191
CG4525	-5.5253	1.10629e-07			-3.3985	1.81394e-07
CG4984	-0.704272	0.000225008	1.08554	3.0113e-06	-1.11573	1.12757e-06
Cpr49Ad	-2.64041	1.56265e-10			-1.45702	3.72319e-09
CG5254	-0.548676	0.00437077	0.686843	0.000920213	-1.2402	3.70186e-07
CG3902	-1.18074	1.143e-05	0.963573	8.64002e-05	1.04134	4.97341e-05
CG8503	-0.819773	1.19798e-06	0.869304	5.09396e-07	-1.05852	2.53525e-08
CG13920	-1.23923	3.01051e-06	0.908342	5.04186e-05
mthl2	1.37399	1.48838e-06			0.737134	0.00190445
CG16935	-0.546041	2.26237e-05	0.708094	6.50342e-07	-0.471404	0.000124558
srpk79D	-1.81606	7.34264e-06	1.45949	7.33347e-05	-0.862706	0.00743705
Tsp42Eg	-2.03017	9.97812e-07	1.118	0.000439671
CG5376	-1.83989	1.4221e-07	0.935515	0.000289816	-1.19352	1.27958e-05
CG33494	0.966213	2.76308e-05	0.410788	0.0296033	0.760111	0.000401151
SPE	-0.53909	0.0127607			-0.604136	0.00569883
htt	0.36222	2.79007e-05			-0.28127	0.000378158
Karl	0.647133	7.83296e-05			0.336692	0.0182919
CG9521	-4.91804	1.13675e-06			-3.52599	1.21837e-06
CG11241			0.584042	1.1529e-05
LanB1	0.64078	3.29401e-06			0.486196	0.000105411
CG1092	0.253001	0.018341	0.599286	6.98453e-06	0.340177	0.00263491
Ndg	-0.944176	0.00284111	0.943693	0.00224468	-1.91947	7.11002e-07
C1GalTA	1.14613	3.21899e-05	-0.457916	0.0299257	1.11746	3.95293e-05
ImpL3	-1.92703	2.41106e-06	1.29203	0.00055112	-1.70229	1.48397e-05
CG7900	1.16352	4.82179e-08			0.292045	0.0492397
CG13397	0.759888	0.000644324			1.78704	6.06756e-09
CG7054	-0.786609	0.000983165	0.434774	0.0151697
CG10361	-1.55762	4.06998e-05	2.2499	1.76416e-08	0.930432	0.00011735
CG10914	-1.68885	6.0787e-08	-0.732891	9.50122e-05	-1.20613	6.50482e-07
26-29-p
CG9603	-1.04805	2.73943e-08	0.670569	2.43995e-05	-0.525409	0.000379676
Dap160	0.43664	1.51569e-05			0.236925	0.0061064
Gapdh2	-1.59912	3.1701e-05	1.05908	0.00277534	-1.38722	0.000187281
flr	-0.676541	3.00417e-05	0.568726	0.000289144	-1.00262	1.184e-07
CG7330					-2.80412	7.69503e-07
CG11437	-1.85206	2.71468e-05
Ca-alpha1D	-0.392819	0.0025433	0.715751	3.99122e-06	-0.803491	7.68584e-07
frac	-1.59972	6.4635e-06	2.44259	1.82679e-08																																			GLYCOLYSIS	Deaf1 OE / nc	Deaf1 RNAi / nc	Gsk3CA OE / nc		UPREGULATED
CG1667	-0.424773	0.00237813	0.545246	0.000250658	-0.815562	1.84727e-06																																	Hex-A	-0.38	0.17	-1.43
CG11321	-2.91251	1.1966e-07	1.78848	1.00879e-06	0.64334	0.0109089																																	Pgi	-1.61	1.15	-1.77
Mgat2	-0.421749	0.00151854	0.241707	0.0445591	-0.285368	0.0205717																																	Pfk	-1.58	1.51	-1.08
Timp			0.617276	0.000548525	-1.17594	1.73365e-07																																	Ald	-1.75	1.27	-1.65		DOWNREGULATED
CG7414	-0.325339	0.00216688	0.363611	0.000812343	-0.337923	0.00167155																																	Tpi	-1.5	1.44	-1.11
CG42402	-0.68328	0.000891608																																					Gapdh1	-1.63	1.42	-1.61
Ubp64E	-0.646035	5.76732e-06	0.599728	1.73105e-05	-0.55349	4.6529e-05																																	Gapdh2	-1.59	1.05	-1.38
CG12607	-3.34843	1.13482e-05			-2.308	7.59981e-06																																	Pgk	-0.97	1.11	-1.09		NOT SIGNIFICANTLY
Proc-R	-0.800061	0.000965822	0.615993	0.0128401	-1.06403	5.84169e-05																																	Pglym78	-1.38	1.23	-1.34		REGULATED
rgn	-0.600655	0.00287269																																					Eno	-1.31	1.67	-1.37
srp	1.188	1.67636e-05			0.814353	0.000934878																																	PyK	-1.42	1.4	-1.43
CG32280	-0.588498	4.07961e-07	0.328632	0.000608312	-0.661441	7.43282e-08
CG42668	-0.479614	0.000512134			-0.444239	0.00104433
CG2818	0.581838	0.00012983
CG13046
CG18304	-0.426514	0.00758362			-1.23894	4.53846e-08
He	1.05648	1.73336e-05	0.524527	0.0113733	0.728739	0.000951178
CG6310	0.786537	2.07336e-06
CG42566	1.03819	0.00321023	-0.961435	0.00976307
SdhA	-0.560985	4.91894e-05	0.534591	9.38815e-05	-0.473118	0.000360898
lap	0.460095	0.00276091			0.29924	0.0385678
CG17273	-1.23911	0.000351656	1.2971	0.000192301
CG11668					-1.15407	3.45589e-05
pyd3	-0.982576	0.000396064	0.849651	0.001452	-0.559876	0.0232385
CG10639	-1.22538	8.63242e-06	1.33056	4.07645e-06	-0.805806	0.000945056
Scgalpha	-0.860317	0.000935462	1.27287	5.92027e-06	-1.46903	9.92812e-06
ATPsyn-gamma	-0.662025	1.04442e-05	0.870951	2.5176e-07
CG33465	0.676229	0.000202271	0.743975	0.00011557
CG18136	-2.11404	3.32379e-05	1.82163	0.000368585	-1.04349	0.00117914
Act87E	-1.42023	0.000245462	1.15239	0.00144913	-0.797322	0.0247968
CG17681	-3.11829	6.13139e-06	0.699344	0.0169273
Hsp70Bb	2.21663	0.00702469			5.97269	3.19329e-07
CG31036					1.57369	5.39107e-05
kdn	-1.31733	4.62389e-06	1.58968	6.28896e-07
GluRIIE	-0.412984	0.0133367	0.794899	6.27772e-05	-0.561599	0.00146715
Pdp	-0.455497	1.60157e-05	0.51712	3.22999e-06	-0.379412	0.000145813
Vha68-1			0.468222	7.33163e-07	-0.876714	1.65022e-11
CG8066	0.699671	0.0010823	0.441955	0.00838514	1.28471	5.40674e-07
CG1746	-0.838252	1.17265e-05	1.05718	5.52223e-07
CG7457	-0.620358	1.0052e-05			-0.506073	9.50699e-05
CG32243	0.45571	0.00303153
CG31808	-1.2878	0.000686955	1.67339	0.000194564
CG6912	2.56523	3.8352e-05			3.33398	8.682e-07
Mes2	0.854682	6.01737e-05			0.529116	0.00557675
CG5214	-0.627427	1.04924e-05	0.814114	4.02408e-07
CG13822	-2.19411	3.64941e-09	0.507171	0.0102248	-0.420372	0.0281489
CG15387	0.475116	0.00070572
CG32017	0.694843	0.0105649			0.721958	0.00799102
CG8301	1.94836	5.72977e-05
inaE
CG30415	-0.842284	3.93573e-06	0.865508	3.99919e-06	-0.362235	0.0164243
GstE8	-1.8395	5.68029e-05			-1.4437	0.00014283
CG32055	2.46464	5.30993e-07
CG31673	-0.275671	0.0045187	0.43921	5.14356e-05	-0.29159	0.00277673
Vha36-3	-0.696321	0.000236217	0.598198	0.000959231	-0.350182	0.0299424
CG8303	-2.14296	7.29238e-05			-1.55754	0.000301732
ND75	-0.514257	0.000104262	0.763884	8.05601e-07
CG5707	-2.29495	3.06255e-05
CG2658	-0.223516	0.0258771	0.210116	0.0348638
CG32649	-0.552709	0.000453248	0.388154	0.00771777	-0.32536	0.0207578
CG3191	-1.77828	2.90293e-06	0.592526	0.02045	-0.425964	0.0397982
ND42	-0.361518	0.0012577	0.614035	3.94908e-06
CG7766	-1.01472	9.28533e-05	0.959033	0.000221188	-0.522758	0.0242455
Mdh2	-1.20943	4.87001e-06	1.13095	1.47473e-05	-0.506711	0.0209536
Acer	-0.51513	0.00430336	0.806053	6.91818e-05	-0.435795	0.0136758
trus	0.603954	0.00884249
koi	-0.465023	0.000837914
mRpS30	-0.453748	0.00129615			-0.256179	0.0425879
CG2064					-0.330687	0.0217395
CG17224	-0.355801	0.0402201	0.985723	2.20747e-06
aay	0.528706	0.000199327			1.02887	2.54039e-08
Jupiter	0.949183	0.000579197			0.626204	0.0135829
nonA-l	0.654812	0.00516726			0.647552	0.00512866
CG6357	0.834484	7.645e-06			0.520517	0.00136834
CG9194	-1.25159	0.000885447	2.42911	1.16146e-06
SdhB	-0.500682	9.5729e-06	0.496828	1.45161e-05	-0.270357	0.00557056
Dic1	-0.707135	3.65058e-06	0.426006	0.00112808
CG13926	-0.451791	0.000521394			-0.468056	0.000284609
Smyd4	-0.958094	0.000274704	0.944449	0.000480218	-1.00537	0.000125064
so	-0.380287	0.030678	0.422847	0.0138874	-0.835261	8.00743e-05
CG43124	0.757055	3.47136e-05			0.602635	0.00041899
CG6455	-0.493593	6.83611e-05	0.632106	3.65678e-06	-0.306615	0.00629432
CG10407	-0.534963	0.000587923	0.395553	0.00797774	-0.802538	6.30491e-06
TpnC47D	-3.14806	6.83419e-05	2.29048	0.000989121
CG10426	-0.531563	0.000398809	0.347808	0.012607	-0.581311	0.000130811
Ice1	-0.37842	0.023671
CG8412	-0.963999	4.60407e-05	0.855732	0.000164719	-0.490847	0.0154204
Cbs	-0.852659	0.000127464
cbs
CG6463	-0.297723	0.00783518	0.442919	0.000274389
plexA	0.763956	2.20818e-05
MFS17	0.995426	3.67193e-07
meso18E	-0.312197	0.025718	0.326387	0.0193244	-0.336235	0.0159098
poe	-0.274086	0.0323007	0.672663	2.05218e-05	-0.896403	2.23738e-07
CG11155	0.389118	0.000440367	-0.505518	3.04699e-05
CG6108	-2.33951	1.09001e-06	2.79238	1.14907e-08
CG5149	0.747743	3.5317e-05	-0.357078	0.0195378
CG3192	-0.380398	0.00136361	0.463633	0.0002005
pncr008:3L	-3.09268	0.000159261			-1.07022	0.0247353
CR43264
yps	-0.485222	0.000182993			-0.42038	0.000827703
su(r)	-1.57825	0.000267337
Psf1	2.01434	3.41222e-08			1.10381	0.000202744
Glt	0.631438	0.000227233	0.32945	0.024663
CG31019
sr	-0.376842	0.00810965	0.468396	0.00178458	-0.770295	7.80045e-06
Lerp					-1.04253	0.00200081
TpnC25D	-2.00322	0.00023154	2.03578	1.48767e-05
TpnC73F	-0.816565	5.57949e-07	0.311766	0.0126815	-1.28518	2.96502e-10
CG6362					-1.73256	7.33489e-06
vn					-0.98178	4.40803e-08
CG5840	1.13512	0.000341537			0.843567	0.00462658
CG7378	-0.700995	0.000888496	0.941278	3.82537e-05	-1.35661	2.0612e-07
CG31436					-1.21995	1.30668e-05
CG5278	-5.87113	3.5611e-05			-4.4772	9.60534e-06
Ca-P60A	-1.26211	0.000115784	1.8996	8.091e-07	-0.785188	0.00893069
CG10226	-3.19397	1.24954e-05	1.98278	7.88495e-05	-0.616049	0.0226248
dj-1beta	-0.720712	6.39238e-05	0.54836	0.00120839	-0.867182	6.50037e-06
Fit2	-0.293251	0.0254735	0.351452	0.00934246
Corp	-0.707042	0.000370823	0.510738	0.00361058	-2.29742	5.40457e-09
CG17680			0.324522	0.00166235	-0.372942	0.00046731
Fdh			0.221313	0.00916796	-0.249949	0.0039494
tam	-0.432371	0.00534366
CG11893					-2.86948	3.10404e-05
CG5991	-0.320472	0.024721	0.330287	0.0264832
CG12079	-0.436446	0.000165596	0.54544	1.25148e-05
CG16989			0.468986	0.000423777
CG9629	0.504763	0.00125429			0.346968	0.0181243
PyK	-1.42222	0.000141942	1.40136	0.000246182	-1.43667	0.000136699
ATPsyn-Cf6	-0.752622	3.15738e-07	0.686154	1.45529e-06	-0.377304	0.00157449
CG2010	-1.90996	8.91074e-07	1.93247	3.57648e-07
prc	-4.30883	5.03991e-05
CG3446	-0.408903	6.02147e-05	0.238128	0.00829742	-0.263976	0.00412312
Gapdh1	-1.63849	4.4923e-05	1.42033	0.000340127	-1.61528	5.79143e-05
lawc					-0.409918	0.0325894
CG2781	0.998558	0.00146077			0.581205	0.042912
Ugt86Da			0.769087	0.00151524
levy	-0.615707	1.17861e-05	0.675923	4.54718e-06
CG5023	-1.26202	0.00175145	0.956005	0.0142426
CG30046	0.649096	0.00016939	0.333175	0.0310152	0.635333	0.000213044
CG41128	0.331763	0.0337644	0.3368	0.0214547
CG1941	2.28376	0.0006258
schlank	0.610804	0.00250864
CG32500	-0.506968	0.000127602	0.227182	0.0358083	-0.262239	0.0174901
CG5548	-0.513249	4.46636e-05	0.569098	1.0688e-05	-0.258664	0.0154799
CG13117	0.866247	0.000384482			0.765592	0.00121058
l(1)G0156	-1.1766	6.90762e-07	1.13323	1.51207e-06	-0.638553	0.00126195
Nmt	-0.309875	0.000772707			-0.416948	3.35948e-05
Cyp12c1					1.74194	0.000545131
CG10824	-1.93996	0.000214131	0.81838	0.00557121	-1.15328	0.00245571
Elp2					-0.891261	3.84142e-09
CG2698	-0.417982	0.000321746	0.605416	4.72478e-06	-0.56506	9.90663e-06
CG13685	2.63655	5.78195e-05			1.38942	0.0185096
CG30118			0.841336	0.0017421
S1P	0.449906	0.00529655
exd	0.467477	0.000277377
MP1	0.318001	0.0037314			0.435416	0.000227184
Alg-2	0.293115	0.0105973	0.239602	0.0325507
CG12736	-0.337831	0.00513073	0.382887	0.00214481	-0.260057	0.0231758
Mpcp	-0.239271	0.0114516	0.320804	0.00127333
CG18249	1.50342	1.88335e-05			0.932379	0.00293315
CG13124	-0.705632	4.57546e-05	0.976228	5.9734e-07	-0.567075	0.000541613
Baldspot					0.891464	0.000346711
CG32669	-2.07786	3.3276e-05
bsf
CG17493	0.564701	5.22907e-05
CG3104	-2.27506	1.08865e-06	0.541506	0.0192546
Act57B	-1.93789	3.39451e-05	1.4042	0.000939973	-0.982565	0.0172231
metro	-0.525566	0.00209593	0.691017	0.00016243
lectin-24Db	0.625617	0.00155937
kar	1.45824	0.000160308			0.786605	0.0217314
CG12006	-0.349458	0.00480786
CG34330	-1.07399	0.0247755			-1.07201	0.0240928
CG3621	-0.575666	1.87209e-05	0.601825	6.47246e-06
CG1814			0.740596	1.29422e-05	-0.439016	0.00318166
RhoL	0.520766	0.00644104
CG7966	-0.475093	0.000206106	0.570591	2.12699e-05
CG3746	-1.36109	0.000862061	1.63484	0.000422619
CG14629	0.793648	0.00156237			0.455279	0.0474921
CG5037	-0.46048	0.000994935	0.398766	0.00342088
hoe1					-0.500113	0.00369273
grk			0.522866	0.00304306	-1.76208	7.83244e-10
CG18135	0.697283	8.93701e-05
CG11852	-2.02947	3.58698e-06
CG32373	-1.38554	0.00145282	2.18152	0.000920763
asparagine-synthetase	1.94773	5.66987e-06	1.4643	0.000271363	1.81158	1.50026e-05
CG4793	1.40636	0.000114759			1.12021	0.00113869
CG1140	-0.876815	4.65641e-05	0.930091	1.9138e-05
melt	-0.933233	1.25117e-06
CG6020	-0.572604	6.69439e-05	0.735596	4.05618e-06
tan	0.349826	0.0126331
CR18228	-0.744599	0.0101594
CG12171	-0.387798	0.00362993	0.559409	0.000105044	-0.25522	0.0412512
Ranbp9	-0.166158	0.0339504			-0.325345	0.000242995
CG11160	-1.09997	0.00116622	1.814	8.55963e-07
CG6206	0.676244	0.000452961
CG15879			0.619757	0.00176533	-0.552613	0.00490018
Got2	-0.937798	6.33671e-07	0.832663	4.79826e-06	-0.623163	0.000148306
GlyP	-1.56036	0.00163889	1.66314	0.00145241	-1.50217	0.00241511
BM-40-SPARC			0.32827	0.00152835	0.46622	6.72294e-05
CG5946	-0.467957	0.00193711	0.570063	0.000318084
CG7920	-0.938556	0.00366726	1.3143	0.00013633
CG10512	-1.03319	0.00486386	1.23573	0.00113205
sec10	0.326743	0.0166943
CG32641					0.331963	0.0390059
CG33138	-2.28888	3.82412e-05	1.8627	0.000413847	-1.06765	0.0256103
CG33129	0.290191	0.000563497
blw	-0.685316	0.000304085	1.11522	9.3967e-07
CG4610			0.336436	0.0259862
Cralbp	-1.39828	0.00230909
CG31778	0.906124	0.00307851	-0.757266	0.0042459	1.23568	0.000141351
Zasp52	-1.20054	6.62187e-05	1.42229	1.1939e-05	-0.644661	0.0164991
Spt20	-0.200352	0.00338674
CG17896	-0.34631	0.0312924	0.735859	7.02668e-05
CG10710	-1.83959	0.000444779	1.98434	0.000383405
Oscp	-0.584656	4.2219e-05	0.816539	6.34327e-07
CG8353	-1.12628	2.91824e-05	1.33399	6.48015e-08
sog	-0.606942	0.00230866	0.884712	4.29323e-05	-1.29644	2.47078e-07
CG6028	-0.562102	0.000380367	0.609822	0.000173484	-0.288936	0.0437647
CG10219	-0.524853	8.03361e-05	0.514028	0.000118704	-0.281388	0.0167123
HLH106	-0.298375	0.000130704			-0.138301	0.0432611
CoVIIc	-0.338352	0.00173467	0.576631	6.98929e-06
Sod2	-0.592332	1.09268e-05	0.46079	0.000217991
Obp56d			0.801463	0.0414536	2.46075	1.49466e-07
CG8417	-1.02354	5.47408e-05	1.04907	4.15996e-05	-0.808611	0.0006505
CG11876	-0.434581	0.00038272	0.674424	2.70128e-06
CG9485	-1.28976	5.38674e-05	1.13392	0.000329529	-0.843326	0.0040141
Aats-ala-m	-0.336902	0.00281451	0.273624	0.0104233	-0.337234	0.00256647
LanA	0.571348	0.000515732			0.554196	0.000737009
CG9147	0.291197	0.0324185	0.517387	0.00155304
RabX4	0.502768	0.00475018
CG3731	-0.610872	1.38975e-05	0.768753	7.20856e-07
CG10026	0.590899	0.0117547			0.687091	0.00463122
Pfk	-1.58237	0.00031531	1.5129	0.000809727	-1.08899	0.00837631
pfk			1.5129	0.000809727	-1.08899	0.00837631
lectin-28C	1.14759	0.000121148
CG7639	-0.906943	0.00393238
Ugt37c1	-4.46617	0.000154607			-3.36967	0.000177169
CG10208	-1.34185	3.22843e-05			-0.415531	0.0450807
CG6950			0.607255	0.000132535
CG7294	0.846629	0.00368074	1.53761	9.90679e-06	0.984143	0.00120032
CG11221	-0.710247	0.00630591			-1.45091	4.18349e-06
Pdp1	-1.89665	7.2002e-05	1.82759	0.000173442
CG17855	0.767371	0.0113878			0.639201	0.0292809
LKR	0.648754	0.0133901
Lkr
PhKgamma	-0.765281	0.000110157	0.653859	0.000693869	-0.720244	0.000233085
Pgm	-1.61224	0.000174414	1.1244	0.00558031	-1.79181	5.38811e-05
crq	0.674064	0.000688398
CG42806	-0.497237	0.0435047			0.68436	0.002127
CG8630	-4.43711	0.000679632
mof	-0.435211	0.0131873
CG9114
CG7365	-2.56409	0.00082406			-1.34464	0.0107913
UbcD2	0.224012	0.0376304
l(1)G0045	-0.378204	0.0136185
CG14231
CG6867	-1.6403	2.15604e-08	2.08917	3.36485e-11
CG32066	0.594715	0.00334385			0.465128	0.0167441
Octbeta2R	-0.414822	0.0304373	0.989275	1.49294e-05	-1.17254	3.61025e-06
CG42678	-0.688519	4.36357e-07	0.510982	4.20899e-05	-0.210455	0.0421475
CG16779	-0.705056	0.0452307	1.39211	0.00629777
nord	-1.23749	7.38801e-05	-0.637229	0.00845376
CG10483			0.859632	0.00213385
Aats-glupro	-0.397405	0.0039814
CG3362	-0.519902	0.00799692	0.427539	0.0195374
CG11679			0.297359	0.019626
ND23	-0.382296	0.00128414	0.354509	0.00241198
CG10898	-0.749574	0.000402136	0.441537	0.0210798
svr	0.330721	0.00031099			0.332155	0.000319344
CG6439	-0.729323	1.92121e-05	0.97318	4.73094e-07
CG10132			0.91448	0.000621245
Eno	-1.31093	0.00072802	1.67722	0.000111138	-1.37793	0.000473322
mir-284			0.728605	0.0384941	-1.56166	0.000216341
Cyp4p1	-3.6212	6.37754e-06	0.673328	0.011553	1.84788	5.35372e-08
CR43242			1.3094	2.17785e-05	-0.449136	0.047144
CG43149					1.25801	0.000389318
CG5567			0.48344	0.00500157
CoVIII	-0.762035	3.19444e-06	0.594193	8.62863e-05	-0.303163	0.0211412
CG10660	0.958601	3.07792e-06
Adgf-A	0.465449	0.0111875
Rh50
mRpL16	-0.348709	0.00145213			-0.35103	0.00109734
cype	-0.753163	1.92913e-06	0.752791	3.32651e-06	-0.353272	0.0068213
Pgi	-1.61187	0.000127846	1.15823	0.0043237	-1.77536	4.29615e-05
Ret	-0.876713	0.00573518	1.33538	0.000633022
ATPsyn-d	-0.59425	8.65924e-05	0.787645	3.45035e-06
CR43670
c(3)G
CG10133					-0.460445	0.00375779
CG10433	-0.788991	0.00547636	0.905314	0.00290632	1.01213	0.000774621
CG34445	-1.03832	0.000345061	0.984522	0.00126789
CG30051	0.343183	0.0193077			-0.540073	0.00170281
CG8888	-0.632226	0.00136107	0.728057	0.000416543	-1.25952	2.88604e-07
CG8034	0.96971	0.0022946
Cyp9c1	-1.87427	1.1869e-05	1.37899	0.000302582
Art7			0.329236	0.00743625	-0.259063	0.0308059
CG3321	-0.819606	6.18165e-06	0.715206	4.20297e-05	-0.337886	0.0244535
Glycogenin	-1.19148	0.000980207	0.91418	0.00810216	-0.755926	0.0265803
CG7607					0.886258	0.0453417
rl	0.31753	0.0193447	0.441077	0.00253791
CG33145					-0.459291	0.00666114
CG31337	0.641369	0.000871733	0.404151	0.0448222	0.379875	0.0319194
CG1354	-0.58036	1.21389e-07	0.260371	0.0024443
tor	0.653623	0.0208734
Tor
Mipp1	-1.28425	0.00106754	1.22454	0.00206386
CG1572	-0.471905	0.022853	0.616535	0.00430479	-0.524791	0.0129489
Pglym78	-1.38808	0.000197531	1.23069	0.00104226	-1.34274	0.000303111
CG6543	-0.364997	0.000383647	0.574553	1.88592e-06	0.420972	0.000123159
CG8801	-0.397667	0.00031074	0.562222	4.13499e-06	-0.287031	0.00563946
dnt	0.530032	0.0142321	-0.713206	0.00106075
Eip55E	-0.32743	0.00413218	-0.330653	0.00378238
CG13255	-0.379477	0.0192281
Src42A	0.452565	0.00103021
Argk			1.64954	0.000914989	-0.88401	0.0486792
Actn	-1.55562	2.41123e-05	1.51795	4.30166e-05	-0.627716	0.047369
CG4239	-0.623797	0.00276401	1.17203	3.54431e-06	-0.936178	4.87019e-05
PSR					-0.230811	0.00505755
St4					-1.08532	0.00299991
Tsp42Eh	-1.41276	7.83101e-07	0.574144	0.0128967	-2.09726	2.0286e-09
Nat1	-0.286194	0.00980928			-0.274481	0.0134422
NAT1					-0.274481	0.0134422
CG11796	-4.13616	0.000699665
FR	-0.816781	0.00049254	1.09698	3.64207e-05	-0.787423	0.000541505
Tpi	-1.50314	0.000200627	1.44764	0.000482062	-1.11321	0.00366022
CG6043	-1.95174	7.85761e-08	1.12981	0.00015738	-1.56591	2.65876e-06
l(1)G0255	-0.433754	0.0184757	0.867265	5.0371e-05
Pmp70	0.818797	9.88988e-05			0.642892	0.00112512
CG32850	0.364025	0.00927977
GstE6	-1.36236	0.00104703
CG1265	-1.43804	9.60492e-06	1.18101	0.000120644	-1.51921	4.73319e-06
Trap1	-0.37256	0.00725367			-0.263799	0.0461772
CG16718			0.745925	6.79809e-07	-0.565682	2.96221e-05
zfh1	0.812035	0.00040353			0.537068	0.0110253
CG34446	-1.04623	0.001058	1.29972	0.000284025
stv			0.54124	0.00229514
CG33460	0.905116	0.00403613			0.70741	0.019482
CG7857	0.310974	0.0220773
CG1827			0.503758	0.000499121
luna	0.422053	0.0242027
RIC-3	-0.528481	0.00199364	1.08181	4.73242e-07	-1.30479	1.9036e-08
CG14135
ttv	0.299539	0.0204775
CG12567	0.330373	0.00225715	0.275469	0.0085032	0.199203	0.048391
CG15554	-3.48738	0.000369258			-2.37385	0.00205674
CG18259	0.374938	0.0240545	-0.369962	0.024695
Rpi	-0.452431	0.00517731	0.38903	0.0136172	-0.304841	0.0470788
CG8546	-1.09589	0.00176389	0.917113	0.0255177
Cas	-0.207895	0.0360529			-0.284844	0.00614285
cas					-0.284844	0.00614285
Coprox	-0.233401	0.0430281			-0.541369	6.75741e-05
CG2183	0.485033	0.0176102
CG1544
Arpc3B	1.34965	0.00367713
Jheh3	-0.689861	0.0131867
COQ7					-0.287779	0.0117752
Amph	-0.842609	0.000117116	0.827588	0.000134012	-0.393186	0.0423054
Myo10A
Spn31A	-2.62336	0.000649503	1.43439	0.0148333
Nup98-96
CG2004	-0.396443	0.0477745
CG8408
Mal-A5	-1.17318	0.000140262	0.783515	0.00777456	-0.674823	0.0162233
Sodh-2	-1.22577	0.00275341	2.86003	3.12067e-07
PEK	-0.41384	0.000153723			-0.354743	0.00077168
CG43102	-0.64632	0.00302935	0.730366	0.00115514	-0.606841	0.00500624
CG5869					0.338315	0.0493389
Hsc70-4					-0.619414	5.86418e-05
kuk	0.640442	0.000357517	-0.675699	0.000224239	0.550247	0.00152425
CG31637
Aldh
retm
CR43361	-0.992971	0.00224908	-0.706505	0.0162616	1.1956	4.98936e-06
CoVIb	-0.852708	8.03567e-06	0.754017	5.28342e-05	-0.39863	0.0137595
Pvr	0.519811	0.00237008			0.332154	0.0380979
CG2316	0.30361	0.00617535
Sap47	0.2993	0.00185534	0.3271	0.000916658	0.20864	0.0220025
Snx1	0.522993	0.00174206
TwdlL	-3.48531	0.00101405			-4.76125	0.000242255
W	0.930907	0.00817596	1.2194	3.42287e-05
w			1.2194	3.42287e-05
Adgf-C	-2.59048	5.21755e-05	2.1978	1.55928e-05
IntS4
Pex3	0.202991	0.0334044			0.245153	0.0119368
nimC2	1.3373	0.0103248	-1.00083	0.0269374	1.16289	0.0231641
Hexo2	0.880315	1.18924e-05			0.390227	0.0176666
CG15439	-0.248913	0.0144884
l(2)tid	-0.557213	0.000203084	0.539666	0.000318549	-0.325596	0.0134845
CG5397	0.848581	7.40722e-06
CG13654					0.925617	0.000347868
CG2794	-0.551504	0.000118911	0.303415	0.0172386	-0.334983	0.00742147
Gbs-76A	-0.851099	0.00314748	1.00966	0.000931328	-1.22915	9.11322e-05
Aats-lys
Ef1gamma	-0.241712	0.00717045	0.231406	0.00893372	-0.251744	0.00566569
CG10176	0.525292	0.00671602
CG43897	-0.967422	0.000282851	0.982421	0.000264901	-0.872909	0.000849114
qkr58E-3	0.400119	0.000538088	0.26119	0.0144196
CG31157	0.69074	0.00135364			0.683052	0.00158111
CG6583
CG14696	-0.58898	0.0122177
ABCB7	-0.520548	0.000125554	0.392537	0.00183905
CG6409
Ciao1	0.388671	0.000472299
Tab2			0.447976	0.0018263	-0.87057	6.94823e-07
CG15093	-0.774878	0.00667087	0.943252	0.00140523
CG1662	-0.849859	0.000451509	0.66236	0.00355263	-0.684024	0.00199738
CG3164	0.354399	0.0229445
CR31781	-0.449016	0.0275748	0.731114	0.000925908	-0.997929	2.98193e-05
CG5886	-0.612949	0.000196768	0.413404	0.00584548	-0.477104	0.00195896
fbp	-0.716147	0.00659179	0.701208	0.00749922
CG42694
AR-2					-0.9698	0.0042671
CoVb	-0.689611	1.75386e-06	0.747054	7.66941e-07	-0.34489	0.00401854
Npc2a	0.829506	0.00120708			0.585046	0.0152894
Paf-AHalpha	0.301641	0.0119206
CG5599	-0.939209	0.00327117	0.98793	0.00543508
Faa	-4.09478	0.000507516			-1.46803	0.00263178
CG8768	0.373652	0.00481566
ttm50	-0.268959	0.0242768			-0.28861	0.0157552
regucalcin	0.954412	9.853e-05
Ten-m	0.750402	0.000445417			0.845708	0.000143624
CG7985			-0.504724	0.000578562
Mec2
CG17109	-3.81412	0.000450863
CG3626			0.33252	0.00260723	-0.442372	0.000146559
CG1665	0.563652	0.00117298
CG9886	-0.339874	0.00343403	0.358654	0.00135674	-0.339207	0.00295738
CG6621	-0.350396	0.00197256			-0.418233	0.000373886
CG3831	0.673697	0.00300976
CG10321					-0.283722	0.00107845
Phk-3					0.637202	0.0415013
CG1360	-1.02631	0.000590565
Ilp6	0.880713	0.0273178	-0.823938	0.023628	0.856947	0.0300997
Pax	-0.756152	0.00432013	0.914435	0.000791784
HipHop
RFeSP	-0.560363	0.000155247	0.778827	3.38984e-06
Ahcy13	-0.444295	0.00149198
Eip63F-1			0.842074	6.497e-05	-0.499627	0.0060005
CG5703	-0.341052	0.000234105	0.371264	9.30348e-05	-0.20773	0.0132592
CG11122
GstE7	-1.95259	0.00111374			-1.01998	0.013782
Crk
Sgf29	0.412102	0.0117833
Mp20	-1.09496	0.00221308	1.58379	6.69514e-05
Act42A	0.541472	0.0147417
Ect4	-0.646517	6.36598e-06	0.771571	5.5594e-07	-0.396136	0.00158864
CG31728	1.10654	0.000575738
CG4169	-0.638049	1.94856e-05	0.796762	1.29442e-06	-0.262175	0.0375772
CG5955	-1.85127	0.00109812	1.25722	0.0430055
CG9986	0.502734	1.64218e-05	0.179973	0.0428727	0.245883	0.012651
CG4692	-0.782019	2.63171e-05	0.935804	3.653e-06
CG4825	-0.252494	0.00437945
RhoGDI	0.355526	0.00612068
CG32187	0.668756	0.00793724	0.675351	0.00499581	-1.48962	0.000177812
CG17560	-1.73986	0.00313697			-1.18469	0.0131762
CG9153	-0.531902	0.000183144			-0.715683	5.05236e-06
Pka-R1	-0.923489	0.000100306	1.15359	6.69271e-06	-0.567192	0.0085455
CG42445
CG17760	1.42638	0.00142274			0.878114	0.0371072
CG6225	-1.52123	0.00350923	2.5188	0.000137408
CG1707	-0.295746	0.00353058	0.190629	0.0460728
CG9034	-0.470436	0.00175232	0.389125	0.00657382
NaCP60E	1.00088	3.76473e-06	-0.430745	0.0257777	0.634899	0.000767394
CG12170			0.384652	0.00165868	-0.447862	0.000395849
Oseg5			2.36662	2.66341e-05
dream	0.927054	0.000290445			0.4674	0.0406739
coro	-0.84599	0.000495667	1.16154	1.78657e-05	-0.742983	0.00175265
GluRIIB					-1.46601	2.22717e-05
ced-6	0.42031	0.0358654	0.406292	0.0404158
CG9498
UGP	-0.932477	0.000883185	1.01435	0.000548525	-0.878062	0.0016446
CG15611
fz	0.676355	0.00146657	-0.65891	0.00106047	0.553073	0.00676524
CRMP	-0.607131	5.33642e-06	0.813472	1.12179e-07	-0.520562	4.18167e-05
Hk	-1.34965	0.00231547	1.45502	0.00255683	-0.347591	0.0141283
hk			1.45502	0.00255683	-0.347591	0.0141283
Pgk	-0.974239	0.000911324	1.11728	0.000331446	-1.0917	0.000312819
emc	0.607586	5.13127e-05	-0.334929	0.0119037
CG5541	-0.82236	0.0162595	0.771939	0.023029
pod1	0.460242	0.00697202
MED21	0.236482	0.0445397
CG33124	-4.5321	0.000760193	4.49068	0.000478057
Ef1alpha48D	-0.360712	0.000472831	0.293332	0.00280326	-0.478973	2.06857e-05
CG6673	-0.439014	0.00316248
CG9090	-2.71779	1.23788e-05	2.3661	1.45603e-05
Tektin-C					-2.8557	0.000505687
CG42329	-2.5278	0.000754553
alpha-Cat
CG7706	0.245701	0.0142628
CG9503	1.26257	0.00165919
CG3065	-0.353323	0.00140624			-0.300377	0.00463377
CG11699	-1.08302	2.43418e-09	0.437056	0.000444649	-0.45305	0.000263354
CG1882			0.478808	0.000225199
CG10638
CG8323	-0.346964	0.0292886	0.343205	0.029936	-0.417783	0.00887124
AcCoAS	0.497615	0.0437443			0.589133	0.0204535
CG10527	-0.704032	9.11484e-06	0.641254	4.73289e-05	-0.403497	0.00348673
CG10417
Ude	-1.34692	0.00246377	1.8953	2.68425e-05	1.42461	0.000307883
Hph					-0.289236	0.00216569
RpL35A	-0.248439	0.0176259
RpL32	-0.220734	0.0198201
fax	0.870628	0.020657
CG9990	1.16679	0.000211941			0.618986	0.0262086
Lamp1	0.311442	0.0259292	0.303918	0.0328752
CoIV	-0.531719	2.23367e-05	0.706132	6.63389e-07
Fpps
Acon	-0.766286	2.39275e-07	0.7193	1.00181e-06
GlcAT-P	1.12527	0.0137274
CG9304	0.378022	0.042187
p16-ARC	0.374714	0.00400594
heph	0.375013	0.00437294
pgant8
CG42239
Flo-1	-0.311472	0.0270422	0.572078	0.000283623
CG11841
Dab			0.256899	0.00116686
CG3040	0.419255	0.0108815
TpnC41C			-1.11206	0.00269264	0.815442	0.0102928
CG13014
CG42821	-2.45116	0.00972807
CG1671					-0.221886	0.0458467
Sur-8	0.662751	0.0158052
CG9413					-1.87099	3.1218e-06
CG32109
CG31915
CG1648	-0.616427	0.00807413	0.736959	0.00220336
aPKC	0.3522	0.00104416
CG14590	-1.6323	0.00100657	2.53602	0.000102255
nAcRbeta-21C	0.294346	0.00307269	0.238328	0.0146943	0.476032	2.41805e-05
scramb2	-0.299662	0.00250096	0.349045	0.000643861
CR42861	0.872186	3.69813e-05
CG17734					-0.417394	0.00793124
CG10970
Gs1l	-0.515207	5.14144e-05	0.328629	0.00178413
pallidin			0.348817	0.0180466
CHORD	-0.368169	0.0246326			-0.508461	0.00306839
CG43103	-1.48043	8.82295e-08	0.676517	0.000748003	-0.637501	0.000319061
CG11619					-1.69109	0.00296491
CG5116			0.310673	0.0243898
CG5854	0.904098	0.00290428
CG14630	-0.420732	0.0294584
Tret1-1					-1.58761	0.00166676
Piezo	-0.523088	0.0046053	0.676844	0.000494372	-0.398514	0.0263344
l(1)10Bb
CG5984					-0.61933	0.041751
Lk6			0.346842	0.0163373
by			0.54742	0.00596006
Mtp	0.541987	0.000882318
eloF	-3.48523	0.00183854
CG16892
Prm	-1.14796	0.000262962	0.715433	0.0106788	-1.22732	0.000134508
CG11771	-0.224583	0.0254278	0.302238	0.00404581	-0.245488	0.0157139
Pur-alpha			0.337588	0.0413743
shtd
MFS3	-1.98192	1.61485e-06	0.852027	0.012875
CG14445	-1.45923	0.000950831
CG17184	0.277085	0.0166328
CG1628	-0.56685	0.00490991
CG8451					0.525541	0.00450265
CG8738			0.533772	0.000739174
CG41378	0.702179	0.00147833
CG10326	0.272976	0.0239728
CG8199	-0.434888	0.00493045	0.629895	0.000224114
Neb-cGP	-0.877945	3.34791e-06	0.926404	2.34032e-06
Snx6	0.339157	0.0303488
beta-Spec	-0.333374	0.0309758	0.427672	0.00785362
AQP	-0.844435	0.00924328	1.30721	3.51625e-05	-1.05754	0.00185226
CG5734
Trxr-1	-0.245708	0.0233094			-0.308529	0.00601439
sun	-0.800145	1.30331e-05	1.06699	3.00927e-07
Tcp-1zeta	-0.312078	0.00191561			-0.246937	0.0111133
CG5177			0.490476	0.015844	-1.58729	2.05087e-08
GstE5	-1.15244	0.000515151	-0.578765	0.00715476	-0.668331	0.0125463
nau	0.764359	0.0142349			-1.29212	0.00483814
Mlf	0.154739	0.0483247
CG3368	-0.275879	0.0213943
CG13663
CG3835	-0.672895	0.0347459	1.07645	0.00165079
c12.2			0.437029	0.00104641
Rya-r44F	-1.58296	0.000162784
CG32039	1.26206	4.47742e-05
CG5532
Lpin	0.400926	0.00386434	-0.289079	0.0291428	-0.358438	0.00719715
CG10062
CG7737	-1.17511	0.00073444
CG13900
CG15011
CG10702	-1.14992	0.000809247
Nup358	-0.240686	0.00971262
CG17264	-1.19592	0.00236503			-0.90338	0.00863636
CG14105	-3.66771	0.000692098
Parp	0.553151	0.000169515
CG43078	-0.923934	0.00301325	1.31864	0.000132572
CG3683	-0.501274	8.43273e-05	0.563621	1.81658e-05
endoB	0.413982	0.00694252
RhoGAP16F	1.18138	1.22885e-05
IntS2
CG12428	0.439153	0.00267072			0.904396	4.93682e-07
Cyp12e1	-0.339801	0.033101	0.913543	5.65638e-06
Nipped-A	0.81586	4.13212e-06			0.505278	0.000909856
pho	0.301182	0.0206657
RpL3	-0.31029	0.00323305
R			-0.379657	0.0469339
r			-0.379657	0.0469339
CG43129	-4.5352	0.000712134	2.77544	0.00371536	-1.52568	0.0163657
CG3165
Pif1A					-2.10802	9.53776e-06
CG33521	-0.462618	0.00237724	0.904379	1.78479e-06	-1.53864	1.46061e-10
CG8632			0.203147	0.032266	-0.274276	0.00537542
mus304	-0.272885	0.0448332			-0.471776	0.00132392
v(2)k05816	-1.59832	0.0124832
CG9992	0.346455	0.0315624
Ef1beta	0.45327	2.05887e-05
Ephrin	0.524261	0.00251337
l(3)neo18	-0.635451	7.74045e-06	0.70087	2.18133e-06	-0.351356	0.00393811
CG7430	-0.396891	0.00168405	0.607314	2.37077e-05
Sps2	-0.677035	0.0020126	0.822404	0.000262171
CG33189	-0.880951	0.011978			-1.6373	0.00022032
CG11190	0.265855	0.0029513
Pk92B			0.264674	0.00143591	-0.166842	0.0295701
bin3
CG42255	0.848695	0.0303719			2.2509	3.25768e-06
CG33178	-1.62039	0.000862755	0.893754	0.0289812	0.925462	0.0113893
CG32857	-0.539615	0.000542281	0.430644	0.00226846	-0.286139	0.0311741
Apc7			1.05411	0.00440393	0.785783	0.014138
Snx3
ca	-0.153796	0.0158455	0.269095	0.000193039	-0.15452	0.016011
CG5773	-1.72779	0.00121124	-0.963784	0.0495768
MICAL-like	0.382672	0.0143364
CG4769	-0.985725	1.79331e-05	1.18649	2.06846e-06
CG11617	-1.81368	0.00337133	2.12557	0.000407368
PGRP-SA					0.905591	0.00151414
CG18316
CR42860	-3.53969	0.00139042	3.09865	0.000435625
CG17843	-1.1031	0.00587328			0.704467	0.0325591
CG30456	0.386047	0.0384241			0.42112	0.0258583
CG13865	0.232958	0.0361996
RnrS
CG15412			1.53415	6.17571e-06
CG13085	-0.907943	8.84271e-05	0.735411	9.46906e-05	-1.38742	9.29962e-07
Sxl
CG12112	0.826912	0.000165557
ATPsyn-beta	-0.737863	6.66236e-05	1.02756	1.1837e-06
if	-0.598866	0.00156772	0.777628	0.000132786	-0.546342	0.0035052
Scox	-0.382741	0.00456817			-0.282592	0.0257707
P58IPK	-0.608711	8.30366e-05			-0.681214	2.28408e-05
CG3287	-0.412169	0.00403031
CG32260	-1.60818	0.000849784			-0.940042	0.0167473
dob	0.897846	0.00713483	-0.990928	0.0165807	0.901817	0.0058912
CG5028	-0.718819	4.40051e-05	0.935388	2.00679e-06	-0.390979	0.012156
pncr003:2L	-0.690652	0.044638	1.51585	0.00012339	-0.773721	0.0267928
cbc	0.586268	3.66084e-05
CG17272	0.613297	0.000252678			0.320172	0.0321447
betaTub60D	1.07468	0.00410487
cno	0.330334	0.00771395			0.384869	0.00273018
CG5181	0.51529	0.00160193
LpR1					-1.14137	9.73202e-05
Smox					-0.290421	0.000174318
CG12507
CG13384	0.526458	0.0251123
Mgstl	0.364713	0.0014382	0.258052	0.0197735	0.226469	0.032906
CG11168			0.554571	2.5334e-05	-0.232407	0.0345243
CG9172	-0.284429	0.00939206	0.449217	0.000212185
Cys	-1.32472	4.43712e-07	0.486574	0.0129462
CG10166
Plod
CG7712	-0.286563	0.00324025	0.350047	0.000519782
RpL27A			0.209163	0.0279681
NtR	0.466874	0.000804289	0.320965	0.0135021	0.507447	0.000392755
CG32082
Mkrn1	0.457156	0.00294638
CG5597	-0.733875	0.00770931	1.19353	0.000128455	-0.678622	0.0135408
msl-2
CG32772	-0.213022	0.0252838			-0.353962	0.000673533
Rab11
Ac76E	-1.222	0.000679411	1.44451	0.000159385	-0.952076	0.00609917
CG2691
CG18609	-5.47355	0.00106279
CG5326					-0.836888	0.0497961
Tm2	-1.32564	0.000565416	1.1324	0.00227527	-0.799012	0.0257973
CG16820	0.805263	0.000831782			0.64409	0.00501101
endoA	-0.350996	0.00363434	0.268353	0.0210674	-0.260648	0.0252289
CG3301	-1.41625	0.000966638
RpL13	-0.301103	0.00155799	0.183113	0.0358743	-0.198442	0.0271891
CG9757	-2.87035	0.0115358
Ssadh	-0.206333	0.031127
CG10320	-0.470594	0.000239258	0.480238	0.000183119	-0.266132	0.020069
CG17202	0.317395	0.0151755	-0.379886	0.00405704
mir-4954	-2.04471	0.000591812	0.924107	0.0480733
EfTuM					-0.202434	0.0371999
cold
CG11454	0.506012	0.000352137			0.362323	0.00584607
mRpL12
msk	-0.248998	0.00741275			-0.257617	0.00612557
Rala
CG1578	-0.33153	0.0161058	0.656784	4.55335e-05
Hsp60	-0.478672	0.017881	-0.4319	0.0287873
Pop2	-0.14823	0.0179115			-0.200414	0.00244537
mRpL44	-0.302154	0.0234518
Gpo-1	-2.23316	4.33011e-06	1.55313	9.80346e-05
CaMKI					0.460521	0.000151263
CG5888	1.03205	0.00426907
CG15916			0.288486	0.00622972	-0.583614	7.67163e-06
CG33095	0.34034	0.0201435
TfIIFbeta					-0.759254	1.79323e-05
CG32043					-0.319018	0.0214194
mspo	0.759222	0.00169506
lva	-0.209226	0.0261217	0.220017	0.0200301	-0.204896	0.0299406
CG8841	0.361537	0.00148575
Lcp65Ag1	-7.90544	0.0300502			-4.77215	0.000692786
agt	-1.04608	0.000461651
CG31038	-0.319284	0.00280534	0.3866	0.000511401	-0.453195	0.000102386
CG18508
btsz	-0.213034	0.0145572
wun2
pall	0.272746	0.0194784
CG17209					-0.215979	0.0432305
Tg	-2.53319	0.000200445
CG6905					-0.210601	0.0263871
CG13272
CR43432	1.38683	0.00152862	-1.65669	1.45415e-05
HP5
Pink1			0.602039	4.29815e-06	-0.537499	1.36982e-05
CG31028			0.331251	0.0230875	-0.318505	0.0283254
CG7148					-0.322159	0.00100013
Tom40	-0.363534	0.00862819
CG18324	-0.436723	0.00287085	0.278994	0.0455991
CG42640	2.18389	0.00344158
CG11737	0.460687	0.00938461
P5CDh1			0.551764	0.000133628	-0.362303	0.0052252
vsg	0.408216	0.00202648	0.256613	0.0367
Cyp6a2	-4.807	0.00575439			0.899301	0.0295512
Ranbp11					-0.286346	0.00146748
ppk	-1.21568	5.92849e-05
RpL7A
CG1582	-0.30707	0.0101955	0.251907	0.02968
pum	1.09134	0.00573308
CG3288	-2.89685	0.00054403			-1.19581	0.0250861
CG1902
CG9306	-0.417465	0.000174856	0.318937	0.00219027
CG7224	1.01259	0.00746683	0.825144	0.0196027	0.8402	0.0229597
CG7458	-2.24888	0.00114081
Arp14D	0.374534	0.00173809
WASp	0.555759	0.0127953
fal
Bet3	0.334518	0.0241188
CG7322	-0.718568	0.000887768	0.490865	0.0082183
CG5554			-0.235436	0.0369487
CG40178	0.322555	0.0221911
Shab	-0.328257	0.00870197	0.336213	0.00746154	-0.5387	0.000117081
CG4829	-1.02504	5.33316e-07	0.425781	0.00816844	-1.22484	3.48295e-08
Cirl	0.458645	0.0189916
CG13284	1.07509	0.0367103	1.12326	0.0261759
PH4alphaNE1	-4.97976	0.00191458			-3.96475	0.0027064
bond	-1.52776	3.0601e-05			-1.12803	0.000255208
Syx6
alpha-Spec	-0.30746	0.0100196	0.401212	0.00155677
sesB	-1.06021	5.18206e-05	1.12002	3.14339e-05	-0.560582	0.0158282
TepII			0.398783	0.0453618
CG40472			0.274095	0.011559
Ald	-1.75285	0.000267303	1.27047	0.0074774	-1.65014	0.000541873
ald			1.27047	0.0074774	-1.65014	0.000541873
CG11686
CG6847	-1.25456	0.00985525
Ugt86Di			-1.65141	0.00122305	-1.84891	0.00523433
mRpL3	-0.272973	0.00716464			-0.232487	0.0168147
CG30382	-0.548841	0.00330459			-0.664154	0.000661494
rut					-0.26444	0.0199119
CG43110			-1.18075	0.0269918	1.03965	0.0387042
Kif3C
Nnf1b
Fbw5	0.184182	0.0346061	0.374351	0.000139908	-0.349028	0.000419747
Atg9	-0.890799	9.31735e-06	1.00704	4.59646e-06	-1.00776	1.79935e-06
CG30159			0.599122	0.00289411
O-fut2
CG11999	-0.414843	0.000250798			-0.532271	1.33243e-05
Tsf1					1.21519	3.10371e-05
Prosalpha1	-0.506235	0.00451398			-0.625907	0.000797427
CG9945
Nup107			-0.233591	0.0478211
CG15529	-1.84038	0.003958			0.77713	0.0240519
Stlk
CG34221
pen-2
CG10214	-0.285673	0.0320013
CG4766	0.739568	0.0110891	-1.17639	3.42345e-05
Slip1
CG3376					0.543822	0.0105026
ush
NT1			-0.804008	0.0292533
nmo	0.983562	0.00944066	-0.897996	0.0154085
CG14043	-0.23363	0.03401
Fas2	0.343802	0.00846897			0.248608	0.0486406
Gk	-1.066	0.000509499
gk
Cdk5					-0.274591	0.015136
CG33502	-0.532565	0.000171862	0.327243	0.00683012	-0.276573	0.019649
Mhcl	-0.426436	0.00865116	0.874021	9.4317e-06	-0.910511	3.91677e-06
Reps	0.23604	0.00478517
ik2	0.254023	0.0428878
CG6805					0.279702	0.0409495
Est-P
papi	-0.336702	0.0325116	1.03191	7.66146e-07	0.34521	0.0303787
CG32170	-0.579927	0.00448154	0.536841	0.00817669	0.541893	0.00627743
alpha-Est7	-2.21662	0.000538927	0.936391	0.013642	0.893084	0.0137489
jet
CG6512	-0.226574	0.0184766	0.257918	0.00972288
CDase	0.706412	0.024985
CG8449	0.647275	0.000343155			0.404537	0.0142181
p120ctn	0.303238	0.0456293
CG15345	0.729286	0.0242706
Mdh1	-0.378406	0.0204616	0.648213	0.000417926
CG7182
CG6083	-2.3282	0.00309943	1.38527	0.0166636
CG10764	1.50354	3.85337e-05
CG7222
kek5	0.570089	0.0125394
Ranbp16	0.218295	0.00728824
CG2246	-0.256129	0.0382273
CG18624	-0.635949	0.00021198	0.764661	2.59082e-05
Elf					-0.198068	0.0279879
CG9140	-0.237921	0.0157068	0.673142	4.09569e-07
fwe
gus
CG42715	1.46038	0.00234499
Pli	-0.297005	0.0498274
CG13067	-1.61547	0.000252458			-0.711845	0.022192
CG6904	-1.17576	0.000558252	1.35064	0.000179936
CG18094
Adk2
TwdlE	1.33485	0.00865591	-1.16181	0.0226447
TfIIB
wupA	-1.13742	0.000310038	0.906493	0.00248693	-0.807421	0.00656506
Neu3	0.482195	0.0121742
CG6891	1.94928	0.00272555
CG14786			0.323956	0.0251231
CG7580	-0.531656	0.00010944	0.715101	2.60226e-06
pcs	0.478098	0.0311875
Cyp4c3	-3.2323	0.00157068			-2.4607	0.00140545
Cyp49a1	-3.146	0.00482224			-1.64917	0.038555
CG34232	0.865015	0.0221907
jim	-0.286592	0.00618646	0.36364	0.00107776
YL-1
LanB2	0.739973	0.00379173
pnut	0.685347	0.00680221
CAP	-0.906469	0.000111009	1.40434	5.37735e-07	-0.487719	0.0201737
Cap			1.40434	5.37735e-07	-0.487719	0.0201737
nAcRalpha-80B					0.665456	0.0100753
Akap200	0.667475	0.0215251	-0.67101	0.0234354
CG5903	-0.382516	0.0203836	0.750061	7.89179e-05
Unc-115a	-0.429474	6.12255e-05	0.392463	0.000204616	-0.183286	0.0477825
CG40191
RpS4	-0.304832	0.00939281
Tango13
CG10435
pnr	1.05526	0.00827399
alpha-Adaptin	0.398529	0.0099287
CG8235	-0.245295	0.0206019			-0.281215	0.00871133
ox	-0.729237	9.5135e-05	0.747346	6.12411e-05	-0.48737	0.003746
mth	0.809629	4.22854e-05
CG16717					-0.458038	0.000386578
CG8297	0.362324	0.00899035
sn	1.01409	0.0253952
CG6259	0.429146	0.0433125
CG14683	-0.539712	0.00416105
alien			0.170701	0.0415831
Cyt-c-p	-0.986124	0.000128752
CG14893	-2.75671	0.00773964			1.3526	0.00483677
Mlc2	-2.29146	0.000118429	1.25063	0.0183546
Cyp4ac2	-3.16348	0.000496614			-1.8231	0.00318211
CG31998	0.359389	0.0193657
ine
CG12512			2.36235	0.00171149
CG14193
CG1434
CG6650	-0.31074	0.00125618
Pde8			0.551937	0.00303365	-0.473999	0.00870827
CG5220	0.243337	0.0489402
CG31668	-2.28899	0.0153946	2.23458	0.0213802
plexB	0.676793	1.15566e-06			0.243087	0.0220306
CG9989	1.82159	0.00669766
PDCD-5	-0.174328	0.0458006			-0.601736	4.45224e-07
rdgBbeta					0.892364	5.15785e-06
CG4789					-0.271592	0.00257798
CG31547
RhoGAP18B
aos
Mhc	-2.81661	8.7189e-05	2.25371	0.00117228
Tm1	-1.39525	0.000201244	0.868982	0.0106736	-0.902754	0.00950566
CG11739			0.403543	0.0127963	0.343388	0.0329613
CG14464
ATPsyn-b	-0.662143	1.29084e-05	0.811776	1.00039e-06
Sbf
A2bp1	0.501699	0.0371304
CG42700	-0.549454	0.0136189	0.700351	0.00272374	-1.02035	7.73881e-05
Brf	0.256358	0.0103469	-0.19597	0.041527
CG12301					-0.333702	0.0313876
CG11943
CG42788			0.826562	0.00014363
Cyp6a17	-0.462735	0.0203865	1.54416	5.95301e-07	-5.73478	2.6873e-07
Pdcd4	-0.449676	0.00464444	0.579957	0.000634725
l(1)G0004	-0.289272	0.0230797			-0.315571	0.0120464
wdn
fwd	0.388131	0.0311728
Osi22	-4.97974	0.00283638			-5.18384	0.00205348
CG31777
CG6695
CG11334
CG1890	0.219063	0.0236899
CG3756			-0.330587	0.0477562
CG32350	0.536696	0.00161566
Got1	-0.762346	0.00257308	1.24139	3.02505e-05
CG40045
Pdsw	-0.420313	0.000230848	0.349527	0.00136657
CG4593	0.42839	0.0018513
Lcp65Ag2	-6.57435	0.0206912			-3.94447	0.00140074
CG6523	0.141002	0.0425784
CG17018	-1.65243	0.0107381
fog	0.681474	0.0460639
CG7408	-0.873267	0.00106813
Pka-C1	-0.919383	9.18485e-05	0.908324	0.000111675	-0.843089	0.000258616
CG4927	1.73059	1.61306e-10			0.987813	1.82545e-06
CG14894
Cchl	-0.448513	0.00187475	0.528544	0.00039158	-0.264532	0.0434583
nompC	-1.92231	0.000649037
eater			0.502126	0.0177039	0.458059	0.0341175
abo
CG5794
ClC-b	0.303376	0.01114
Droj2	-0.403518	0.000200219			-0.451769	6.00955e-05
betaTub56D	-0.322344	0.0110196	0.295434	0.0188227	-0.413594	0.00185999
cib
CG5130
GRHRII
CG14655	-0.754694	0.0157219	1.21936	0.000218677	-0.878791	0.00567353
Ugt36Bc	-1.04691	0.00105627			-0.530909	0.0423955
sNPF-R	-0.731915	0.00129116	-1.57784	5.69085e-05	-0.671699	0.00182751
CG1142
CLS
CG4973	-0.541783	0.00178844			-0.480645	0.00298586
sina	0.32451	0.00418471
CG6836
CG7695	-1.02348	0.0401334			-0.995983	0.0396424
CG5850
elgi	0.403467	0.00246672
Tsp86D	0.526916	0.0334503
Slc45-1			0.950579	0.00322736	-0.810433	0.00736732
CG34159
bif	0.388272	0.0318074	-0.691875	0.00066558	0.492279	0.00906361
CG8475	-0.636713	0.000221747	0.799962	2.10906e-05	-0.868212	5.26829e-06
PTP-ER					-0.338708	0.000478058
Cen	0.45472	0.0295607
g
CG32732	-0.370989	0.000677216	0.199713	0.0421785	-0.525756	1.36351e-05
CG17514	0.362284	0.00104513	0.228972	0.0266352	0.217841	0.0325538
CG2247			-0.330633	0.00747787
CG10466
Men-b	-0.910482	0.00137403	1.01869	0.000621324	-0.62836	0.0207718
Ucrh	-0.367211	0.000270488	0.430036	5.63777e-05	-0.252744	0.00715213
Cpr11A	-3.01634	0.00314876	2.49412	0.0343203
CG30187					0.954901	5.48512e-05
RpL28
CG31715
Gprk1	0.421116	0.000973502	0.674447	4.62463e-06	0.233942	0.0449215
CG16865	0.608802	0.0057861
CG40198	-6.35755	0.00682536			-2.94514	0.000737567
SpdS	-0.421246	0.0260196
LpR2			-0.282382	0.00548806	0.28533	0.00456446
Cyp9f3Psi	-0.666324	0.0106799			-0.454367	0.0466651
stl	1.27998	0.0308071
Snmp2
CG32241	-5.04343	0.00309025	2.82263	0.0206405
CG33458	1.19339	0.0112309
form3	-0.673632	4.09003e-05	0.327614	0.0193675
CG32813	-0.413935	0.00252387	0.38056	0.00471205	-0.999035	7.11976e-08
CG1441	-3.70473	0.00229442			-2.33178	0.00883513
CG34215	-5.67144	0.00852727			1.3814	0.00173311
CG14408	-0.468737	0.0120952	0.448718	0.0147259
CG11076	-0.283839	0.0249874
lft
CG12272	0.302997	0.0102648
homer					-0.260169	0.0106648
ave
colt			0.402848	0.00291151
Dhc64C
ckn
TwdlBeta	-2.23455	0.00248209	1.83082	0.00185226
pic	-0.165146	0.0415177
CG30273			0.682717	0.000130266	0.985008	3.23543e-07
Pdi					-0.254272	0.0368063
Lcp65Ag3	-6.95345	0.0284964			-3.00169	0.00162603
Psi					-0.438486	5.79434e-05
CR43859	-1.36293	0.0223697	1.10689	0.041033
Arf51F
U26	0.291325	0.0133064
pan	0.480006	0.00516205	0.350138	0.0350353
CG13392			0.624747	0.0102491
mRpL39	-0.148874	0.0484385			-0.249589	0.00204386
CG13659
Cyp4p3	-1.1816	0.0378081
Adk3					0.389925	0.0356127
CG17776	-0.253936	0.0335625	0.341517	0.00679449	-0.322824	0.00770348
PH4alphaMP					-1.21069	0.0019543
Lrch	0.368265	0.0369485	-0.870563	3.07738e-05
d4	0.274824	0.00235263	-0.19215	0.0249815
CG11835	-0.606912	0.00912855	0.677208	0.00512796
CG5828
fat-spondin	1.80128	2.31981e-05			1.01001	0.00506075
CG9799			-0.41096	0.023936
shn	-0.527151	0.0173194
DAAM	0.930014	0.00590754	-0.924564	0.00574382	0.682572	0.0355116
CG4872	0.74528	0.000136216
Ref1
CG5895
CG12203	-0.523347	2.26537e-05	0.468078	7.83559e-05
Tom7	-0.381534	7.88517e-05			-0.244827	0.00497725
tbce	0.463391	0.00167885
CG8046
CG8531	-0.24546	0.00957379			-0.184451	0.0445403
mRpL45	-0.273649	0.0095749	0.292227	0.00623093
CG11306
CG17059					-0.605673	7.32498e-05
St1	-1.77516	0.000668477
RpS16
Arpc3A
Ent1	0.328302	0.0499118
CG3353
CG12091	-0.258426	0.00181401	0.46169	3.52193e-06	-0.233721	0.00433593
CG14100					-0.289792	0.0362308
botv	0.208197	0.0349955
CG8230
CG17221			0.246163	0.0131863
CR42491	-0.421697	0.00937437	-0.577499	0.00254254	-0.39579	0.011996
awd	-0.295204	0.0343339
CG7896
CG15211	-1.38017	0.000120711	0.929715	0.00357085
Gp93	-0.571916	0.00153329			-0.675625	0.000334433
CHMP2B
CG7044	0.209783	0.0325281			0.222606	0.0238914
Dph5			-0.391441	0.0209352
Tsp42En	-3.15396	0.00428415	3.58007	7.14623e-05
CG42674	0.589264	0.00800954
CG4594	-0.429496	0.00206058	1.12843	6.29303e-09
kune
Fibp
CG12104
CG33181	1.18514	0.00113704
Art4	-0.33703	0.0334455
msi	1.20264	0.0321349
Msi
CG3308	-0.382401	0.00385015	0.631614	3.55572e-05	-0.90747	1.4979e-07
CG6511	-0.476117	0.00763008			-0.337224	0.0430699
Men	-0.757809	0.00665776	0.713072	0.0124342
park	-0.471165	0.00389012			-0.573671	0.000620009
tx	-0.368379	0.0238174	0.559333	0.00130535
RpII140	-0.24582	0.00438845
aft	0.403396	0.000225562			0.544567	5.18177e-06
CG42534
SCAR
lace	0.398357	0.00423179
CG11360	0.875228	0.000355036			0.673892	0.00358411
Syx7
unc-119	0.444662	0.0152692	-0.364065	0.0320165
Cdc42
Dhod	-0.39088	0.00018937			-0.197249	0.032542
Cpr47Ec	-4.91097	0.00503134	3.31228	0.0396697
CalpC
nimC3	1.55994	0.0011285
CG5322	0.663041	0.000171945
l(1)G0007	-0.184462	0.0291864	0.196412	0.0220266
SF1	-0.310354	0.00200238			-0.327431	0.00136661
Coq2	-0.793165	0.00209131			-0.613122	0.00741493
CG17715	0.379246	0.000276084
CG10413	0.414072	0.0239527
mthl6	-1.09972	0.0136435
CG11267			-0.351374	0.0111496
CG8501	0.843993	0.0311073
mRpL2
CG12400	-0.488556	0.00185108	0.598839	0.000249901
Dyrk3
SNF1A			0.34046	0.000140678	-0.210155	0.00780502
CG33331					-0.54969	0.0108233
GABA-B-R3	1.79824	0.00150768
Syx13
rols	1.03019	0.00248531	-0.770606	0.011764	0.647845	0.0440517
Mlp60A	-2.13915	3.33697e-05	1.36714	0.00423734
mbl			0.619269	0.000647695
kst	-0.381924	0.0210723
l(2)k16918					-0.566599	0.0144194
CG6707
gb	0.595994	0.00468594
mRpS22			0.209505	0.0172014
RpL26	-0.262537	0.00344851			-0.205299	0.0183763
fs(2)ltoPP43
CR42874	1.65062	0.0135821			2.10379	0.00166442
l(3)04053	-0.221103	0.0119387	0.206453	0.016465	-0.221301	0.0113966
miple2	0.597497	0.037227	-0.769311	0.0100041
CG42351	1.16755	0.000352991			0.678058	0.0229369
ste14
CG10011	0.489451	0.0281087	-0.588026	0.00838911
CG12159	-0.501642	1.30463e-06	0.167586	0.0300485	-0.439241	7.06805e-06
AP-2sigma	0.353919	0.0409782
CG8258	-0.416866	0.000376462			-0.306042	0.0056931
Arr2	-0.927848	0.0014557
CG12539	2.1283	0.0102761
CG40439	0.304117	0.0422716
RpL17	-0.255897	0.0108219
fabp	0.661048	0.00654624	-0.620821	0.010934
CG11396
RpL4
CG9849	-0.431127	0.000503305			-0.265314	0.013541
CG32121	-1.63324	0.0100963	2.68733	0.000518463
CG2712					-0.323939	0.0436526
Mlp84B	-0.597806	0.0208353	0.962126	0.000662212	-1.53119	1.97826e-06
CG10778
CG33461					2.44438	0.00180689
CG43867	0.896929	0.0129124	-0.75782	0.0325075
Atox1
CG40228
Dcp2
CG4842	1.70055	0.0373304
Vps26
CG9458
Pvf3			-1.37888	0.00982408
CG5521	-0.352366	0.00633926
CG1646	-0.2448	0.0193128			-0.21291	0.0406348
CG9317	-1.41996	6.0042e-05			-0.985623	0.000868395
gatA
CG17026
Dyb	-0.433538	0.0124097	0.438199	0.0111954
EndoG
RhoGAP71E	0.312144	0.0117273			0.508674	0.000202442
CG10932	0.313756	0.0341686	0.397959	0.00853149
CG1550
nrm	-1.06086	1.01968e-05	1.08256	1.22664e-05	-0.882266	0.000113783
cnn
CG30116	-0.814438	0.0447123			0.741522	0.021036
OstStt3	-0.254785	0.0364962			-0.259119	0.0347377
128up	-0.222371	0.0415899
CG43125	0.606399	0.00152842			0.356938	0.0437803
roX1
CG6234	1.41752	0.0282419
MED15	0.208435	0.0489276
Klc
CG5802	-0.372536	0.000670361			-0.325629	0.00206688
RpL11
RluA-1			1.24024	0.017026
CG5261	-0.619988	4.58227e-05	0.968675	1.54661e-07
Best1	1.15308	7.10842e-05
CAH2	0.870829	0.00226043	-0.969073	0.000663908	1.02456	0.000537848
CG4390			0.18101	0.0156096
l(2)k09022	-0.441879	0.00285559	-0.2955	0.0374699
RpS9
aralar1	-0.725211	0.000397883	0.670272	0.00100956
Nle
Stat92E					-0.244997	0.00356007
CG9067
CG8298					-0.25222	0.0490446
akirin
CG3226	-0.3439	0.0100287
Nmd3					-0.216367	0.0488046
CG43114	-1.50394	0.0125851
Fis1
CG15247	-0.676555	0.00138448	0.848687	0.000153029	-1.08261	8.82994e-06
GstD3	-2.2263	0.000168578	0.969283	0.0192898	0.722674	0.0199105
CG9813
Tequila					1.60949	2.07387e-06
CG17556	0.503218	0.00031047
CG14946	1.58854	0.00604209
Nop56			-0.379424	0.00288129
CG6701			0.266034	0.0347567
CG18522	-1.0539	0.0316279
CG4896	-0.468246	0.020305
SCAP	-0.557418	1.25285e-07	0.1803	0.0187454
kay	-0.501219	5.83015e-05	0.468561	0.000137783	-0.611658	4.93777e-06
Dbp80			0.355318	0.00598404
CG14482	-0.464847	0.000718947	0.710629	4.77855e-06
CG7910	-2.65473	0.00486828
RpL23A	-0.30462	0.000717252	0.159885	0.0454396
CG7956	0.417533	0.016154
glec
Vinc	-0.29575	0.00826427	0.395454	0.000871365
CR43377
CG2701	-0.223372	0.00353715
CG3704
Fur1	0.639372	0.00322795
CG17672					-0.677897	0.00721506
alphaTub84D	-0.360543	0.00647488
CG5535
CG7328
l(2)35Di	-0.480936	3.16725e-05	0.385902	0.000350749
SF2
PGRP-LB	-0.721766	0.021127
Dro	0.965067	0.0224476
CG4250			0.855266	0.00577771
Iris	-2.81993	0.00148956	-1.56773	0.0219962	-2.38313	0.0025136
CG7841
mRpL42			0.4429	0.000956432	-0.238869	0.045276
CG33080
Vps16A
Traf6	0.502757	0.000178423
CG1311
CG13705	-7.06096	0.00780976			-5.27642	0.00329386
CG17838	0.54033	0.0403314	0.781679	0.00608401
CG10311	-0.496791	0.0378545	0.736749	0.00366564
CG2837
CG31291	-0.57531	0.00650278
pncr009:3L
Egm
CG4753	-2.16641	0.00651761	3.26042	0.000253247
MFS10	-0.456383	0.0202082	0.485489	0.0136195
l(2)01289	-0.846952	0.00258418	1.2851	3.93907e-05	-1.10543	0.000217082
RpL18	-0.201684	0.0156526
CG13897	1.03803	0.00221879
CR33013	2.75094	0.0185609			3.40727	0.00342632
tkv	0.709513	0.0117372
CG5708
CG42813	-0.332783	0.0223809	0.332133	0.0206545
Ama	1.16082	0.0210651
pes
Su(var)3-9
CG14613	-0.23173	0.0289032
Cat	-0.327358	0.0287179			0.468057	0.00405903
net	1.11527	0.00274979
Dbi	-1.88872	0.00477317
CG6091
CG1399	0.664306	0.0102238
Hex-A					-1.43147	0.00016301
CG32856
Tl					0.342154	0.00424393
ASPP	0.530904	0.0428021
wdp	-0.365813	0.00707695	0.593297	9.77496e-05	-0.562013	0.000167439
Spn43Ab	-0.86889	0.00311453
Taf2			-0.254794	0.0469233	-0.342682	0.00823745
CG5290	-0.411784	0.00835613
CG9536					-0.165704	0.0120832
CG15201	-0.506844	0.0212407
CG11044	-2.76584	0.00619905	2.79677	0.000504135
CG2126	0.318264	0.0140155
Tsp42Ee
Pld
CG2846
mRpL35
Vha100-1
M6			-1.59756	0.0108023
m6			-1.59756	0.0108023
Gos28
PI4KIIIalpha	-0.209845	0.0149953	0.327159	0.000607795	-0.181687	0.0335363
CG18815	-0.442121	0.00490008
myo
RpL34a	-0.207599	0.0152371
Mur89F			-0.994075	0.0471862
Tapdelta			-0.249428	0.0399525	-0.251923	0.0431447
mod(r)	0.307038	0.00118975
CG11034
tsl
Mlc1	-2.06145	6.39782e-05	1.64981	0.000795596
VhaM9.7-c	0.304719	0.046174
CG17454
wnd
scat
CG10565	-0.322981	0.00554849
CG18641
Galt			0.53364	0.00680896
AIF
CG10581					-0.844114	0.0130667
pico	0.802835	0.00425123
CG14984	-1.44605	0.0251744
Utx	0.70809	0.00196656
h	-0.424493	0.00766545			-0.326148	0.0358963
H	0.395607	0.0100811			-0.326148	0.0358963
asrij			0.352113	0.0119571	-0.295994	0.0346831
ImpE3
sl	0.426308	0.00847477
nct
CG31937			0.440914	0.00079682
numb	0.503513	0.0250916
CG14856
Fim
CG17528
pch2	0.565175	0.00394754	-0.758089	0.000280282	0.454421	0.0160418
CG10050	-0.729829	0.0202421
CG8176
gny	0.39975	0.00513989			0.324093	0.0175581
CG5989			0.453769	8.00362e-05
mub
Mlc-c
CG8786
Pex2					0.459962	0.00293436
CG32100
Nbr	0.309253	0.00133024
csw	0.280722	0.0466793
CG14937	-1.2888	0.000341154			-0.664465	0.0160714
CG9754			0.273775	0.00946977	-0.391325	0.000785695
CG30195	-0.855747	0.00385781	0.852807	0.0114986	0.741188	0.000945317
Glut4EF	0.77674	0.0397897
CG10237	1.00144	0.0225341
Ced-12	0.417889	0.0350541
CG14221	-1.63833	0.00668763
CG10777	0.395886	0.0255817
Klp10A
cta	0.356151	0.00965188
CG4723
CG12099			0.235651	0.0085862	-0.505303	2.9832e-06
CG17600	-0.641117	0.00108771			-0.378053	0.0347284
Asator	-0.613521	0.0156975	0.805147	0.00254959
CG8032			0.270397	0.0177843	-0.455305	0.000423898
Gal
CG42680
CG33110	-3.40011	0.00249305
Est-6
CG4666
CG8678	0.398009	0.0191044
RN-tre
CG6685
CG4573					-0.524947	0.0197657
CG11700
CG4972	0.297293	0.000602487	-0.159078	0.0417859
CG9953	-0.344287	0.000617349	0.428855	8.26951e-05	-0.452948	3.2752e-05
Eip63E
stc
vir
CG11550
CG2862	-0.265595	0.00684515
scu
CG8668
CG30463	-0.524384	0.00155645
Tcp-1eta					-0.483204	2.88566e-05
CG32479	0.350953	0.0194269
CG16904	-3.3636	0.00313869
CG9775
DNApol-epsilon
or
jvl
CG30152
CG8195
Neto	-1.67666	0.0131623	1.80015	0.0027241
Trn	0.527016	0.028793	-1.25151	0.00438166
trn			-1.25151	0.00438166
fd96Cb			-1.11777	0.00300583
Dh44-R2	-1.23192	0.000169389	0.823592	0.00119202	-0.649851	0.00901622
CG7262
mam
scramb1
RpS27	-0.193333	0.0396777
pps	-0.226652	0.000623962
Tao	0.215817	0.0152586
bru-2
CG4822
Mio			0.468474	0.00027674
mio			0.468474	0.00027674
CG1657
CG9293
spict	0.556906	0.00223702	0.346658	0.0368374
RASSF8	0.43427	0.023642
pr
Dip-B
CG9265
CDC45L	-0.425956	0.04649
CG3560	-0.568478	3.09488e-05	0.651262	7.37843e-06	-0.321931	0.00743083
CG9281					-0.629498	5.08181e-07
Dgk	-2.18853	3.19103e-06	0.680705	0.0460039	-1.56717	9.07741e-05
sda					-0.327923	0.00271072
CG4797
CG34253			-1.7916	0.00113018
Dsp1	0.378168	0.00153817
CG3523
Es2	0.319811	0.0447151
Cyp6a13	1.3633	0.00106342
Pcp
CG12004
Strn-Mlck	-1.31384	4.31631e-08	1.20864	2.37761e-07
Top3beta	-0.328662	0.00373808
CG31288					1.55296	0.00756494
JhI-1			0.26928	0.0161051
dpr3					0.842587	0.00191303
sfl	0.313358	0.0109735			0.339327	0.00643963
RpL10
Galk
Adar	0.41301	0.00962783
RpI12	-0.52507	0.0480519
Sra-1	0.252384	0.00488942
sni			0.461082	0.00181689	-0.332031	0.0119117
stumps	0.400253	0.0255113
CG8680	-0.378463	3.9706e-05	0.39983	1.54126e-05	-0.174507	0.0231126
Nap1	-0.176178	0.0268306
CG18278	1.44463	7.05926e-07	-1.88164	2.17419e-05
CG2371	0.321976	0.0368333
MtnC			-1.42934	0.0402651	3.24336	0.00430352
Sep2	0.636512	0.0203323
dro4
Lasp
Cyp309a1	2.584	0.0384024	-3.06618	0.000170189	3.84941	0.00217456
CG32645	-1.62374	0.00747336
p38c	1.4064	0.0223277			1.55485	0.010463
mib2	-0.183437	0.0448042
CG12162			0.446951	0.00378766
vps24
CG10262
CG6834	-3.09704	0.00638207
ome					0.665867	0.0412555
CG2003
Cyp6d5
Gyc76C	-0.558594	0.000685973	0.41773	0.00739903	-0.324257	0.0335218
CG4374	0.88922	0.0223768
Obp83g	-2.58341	0.00182603	1.4617	0.0368177
shd
CG33099			-0.903074	0.00583648	1.24095	0.000645944
CG14715	0.241554	0.0180444			-0.807016	9.86614e-08
Mcm3			-0.52709	0.0497221
CG43446
up	-1.63	6.56214e-05	1.21161	0.00145281	-0.868543	0.0173579
CG14795	-1.27775	0.000646539	0.866717	0.00828647
bl
kug	0.379337	0.00489511
CG13060
l(2)not			0.346546	0.0115682
LamC	-0.526022	0.0342745
mab-21			-0.767497	0.00954665
CG14438
Arc-p34					-0.228111	0.0295972
CG1113	1.58263	2.87254e-06	0.366903	0.035512	-1.25951	0.00200163
CG14050
Yeti					-0.410757	0.0351984
CG4730
Ir	1.58294	0.00388417
RpS20	-0.21599	0.0288636
Rcd6	-0.538828	0.00975208	0.423797	0.0414666	-0.423855	0.0354746
Atg1
CG43156	1.91343	0.010786
CG15863
CG11652
Nopp140	-0.268805	0.0275001	-0.425382	0.00134932
Cpsf160
dos
CR32207	1.11119	7.01727e-06	-0.577466	0.00459128	0.483714	0.0202882
CG14964	-0.878361	0.00950228	1.2328	0.000682535	-0.739414	0.0264782
msn
CG42495
Tsp42Ed					1.55908	1.01482e-06
RpL18A	-0.33383	0.0022172
CG10635					-0.331127	0.0111676
CG14610					2.28131	0.0313834
Mf	-1.25939	0.000134939	1.26232	0.000153649	-1.1063	0.000574735
Arp66B
CG15456					-0.610796	0.0286159
CG3502	2.50989	0.0286871
trpm
TwdlP	-8.62759	0.00946775			-7.60198	0.00411052
CG5676			0.321176	0.0304196
CG5608	0.231121	0.0217892	0.204993	0.0313936
Den1	-0.247829	0.0247209
fau	-0.437272	0.00565099	0.579287	0.000604564	-1.2344	1.98063e-08
Tsp5D
CG42342	0.563705	0.0288092
wde
dpr10	-1.2093	0.0480307
Sam-S	-0.387528	0.0106723
CG17337	0.358535	0.00467705
ns3	-0.405548	0.00254457
CG17646	0.982146	0.0363128
CG10347
ImpL1	-2.28315	0.0251023
CG17321	-2.33634	0.0182851
CG14285	-1.07513	0.000176876	0.835924	0.00135055	-0.504511	0.0376425
CG1105	-0.333806	0.000999414	0.533493	6.43385e-06	-0.39511	0.000204393
CG15629	-1.44956	0.0328149			0.982878	0.0222417
CG33993			-1.22637	0.000948594
CG14395
FKBP59					0.237015	0.0302997
CG4950	1.02999	0.0228577
Hem	0.265823	0.00235665
ea
Obp18a			0.936922	0.0145982
kuz
gish
CG8494
CG1129
EDTP
snf
holn1
Nmdmc
mRpL36
CG14275	0.949864	0.027448
CG15745	0.583204	0.0369598
mgl	-0.317959	0.0466372			0.41088	0.0150759
CG10602			0.253705	0.0344176	-0.516756	0.000133609
r-l
flfl	0.350555	0.00598843
CG10399	0.369676	0.019278
CG8086	-0.732847	0.00162028	0.578765	0.0111442
CG9773
MFS16	0.573163	0.00281687
CG1416	-0.27581	0.0253379			-0.354999	0.00571754
CG8008
DNApol-alpha60
Hsc70-5	-0.206104	0.0263215
CG8132
CG31957
pgant5	0.760289	0.000342411
fru	-1.07126	0.0240751	1.23842	0.0105802
imd
Rbp9	-0.415357	0.03779	0.96313	5.3142e-05	-0.960313	4.27987e-05
Zn72D					-0.202664	0.00224202
CG3862			0.217405	0.0384143	-0.318479	0.0051238
CG12560	-0.580121	0.0401608			0.801109	0.00084428
CG30344
Spf45	0.239841	0.032022
ldlCp
ptr
Ptr
TwdlG			1.26405	0.0190823
RpL27	-0.266904	0.00365015
CG32016
DIP2
Dip2
CG8735	-0.590186	9.95971e-06	0.420232	0.000614707	-0.393422	0.00103514
CG17494
CG43112
Pak	-0.263809	0.0108044	0.308147	0.0040124	-0.328288	0.00233752
Abl	0.36043	0.0386761
GATAd
sls	-0.890287	0.00344681	1.35906	6.52823e-05	-0.782954	0.0091363
hd
CG31142
CG16799	-0.765249	0.0139889			0.83078	0.00150197
CG2177
Rsf1	0.275569	0.047878
Gfat2	0.40574	0.00623662			0.328299	0.0231468
CG34200
Ssl1
l(2)34Fd
CG5027	0.298227	0.0319321
Mesh1
alpha-Est3			0.296518	0.0124123	-0.498081	0.000155075
SdhC	-0.42866	0.000606609	0.479383	0.000203531
Rhp
Eb1
CG5590			0.344997	0.00497426	0.373686	0.00219263
Elongin-C	-0.277943	0.00218277			-0.352737	0.000243555
Src64B			-0.822734	0.00387124
CG6115					-0.919726	0.000104004
CG15012	0.303636	0.049834			-0.301253	0.0476756
Pak3	0.58314	0.0134716
Ubpy			0.168867	0.0197986	-0.152355	0.0342285
CG15365
spi
vib
Pgd
CG13197
porin	-0.228183	0.0285333	0.7116	4.85463e-07
CG10463					-0.46466	0.00436118
CG12177	-0.393843	0.0448249	0.644557	0.00439766
tweek	0.584623	0.000450669
Cad74A
Top1
magu					-0.857709	0.000558663
cals	0.335129	0.0268043
cenG1A	-0.405417	0.00306968	0.356777	0.00791057
CR32218
NT5E-2			-1.98818	0.00179218
Bj1
CG14803
Sry-delta			-0.266221	0.024064	-0.223866	0.049779
p24-1					-0.243509	0.0287405
Hus1-like
tex
Dd
CG14971					0.291646	0.0294781
olf413	0.447463	0.014285	-0.691249	0.000523352
vig	-0.382709	0.00190263			-0.278837	0.0184278
fbl	0.427651	0.0297161
CG4455	0.432398	0.0366995
Orct	1.38708	0.0134218
Idh	-0.211782	0.0217032	0.198467	0.0279043
Mct1	0.612603	0.00150645			0.609198	0.00169734
CG12768	0.77649	0.00524461
Cpr49Ab
CG4306	-0.502068	0.00382233
CG18004
gpp	0.391461	0.0229527
Dhfr
CG7372
CG10737	-0.385778	0.00327368	0.915029	2.10612e-07	-0.720735	3.96895e-06
isoQC
CG43861	0.945859	0.000387848
CG42359
CG1832
CG10131	0.809614	0.00491004
Oscillin
CG13671					-0.271673	0.00746056
z					-0.168642	0.0171678
sxe2	1.96282	0.000706608
CG14222
wkd	0.205165	0.014879	0.216162	0.010128
Arc42	0.192295	0.0410963	0.295774	0.00305227
Clbn
CR43995
CG9921	-0.311166	0.0150375	0.457941	0.000881683
Kat60
CG17082	0.478142	0.0017914	0.30065	0.0362799
CG9305
vih
endos					-0.29569	0.00923502
Cip4
CG6125	-1.01918	0.00915137			0.6261	0.0382274
SP1173	-1.07353	0.00636516	1.05327	0.00764868
S2P			0.273934	0.0111142	-0.356103	0.00171219
CG8398			1.1847	5.03112e-07	1.37537	7.60499e-08
CG8036
Rapgap1
CG31650
CG6414
Pka-R2	-1.38927	2.82426e-06	1.32925	6.42128e-06	-1.02148	0.000155668
CG11170
CG5727			0.326955	0.0266445
CG9634
CG8671
CG14232					-0.351843	0.000713582
Hsc70Cb	-0.520392	3.80723e-05			-0.669362	1.4197e-06
CG1299	0.833676	0.00235221
CG1139	1.16842	0.0439167
CG10863	-0.90505	0.00229355	0.594484	0.0243053
CG2991
Cct5	-0.28665	0.01674			-0.422226	0.00102172
JhI-26			0.952099	0.00744576	1.21868	0.000702103
CG7840
CG5151	0.884439	0.0239576
CG32485			0.59683	0.00175192
Npc1a
MRP	-0.566964	0.0245341	0.547662	0.0272048
CG9449					0.982874	0.00179013
TepI	1.17128	0.000688713			0.832327	0.00962304
CR43493					1.34627	0.00062086
CG31997			0.580836	0.00206855
CG4646
CG13365
G-ialpha65A	0.456793	0.0329347
Bem46
CG14880	0.711699	0.0498605
eIF-1A					-0.428789	0.0178741
Ras85D					-0.277329	0.0169143
Sppl
CG13189					0.519149	0.00614654
CG6180	-0.335498	0.00100904			-0.452291	4.69108e-05
CG7432
mRpS35	-0.43264	0.00152601			-0.304127	0.0132663
CG7630	-0.662335	2.52426e-05	0.872019	9.75235e-07	-0.262387	0.0489332
Atf6			0.325072	0.020381
CG9319	0.358637	0.0198477	0.350073	0.0192727
CG11509	1.0778	0.0105204
CG4612
Cyp12b2	-0.560723	0.00073318	0.686409	5.23439e-05	-0.945335	1.85782e-06
CG15099	0.376133	0.0274454
CG5694
Ca-beta	-0.668088	9.66944e-05	0.418255	0.005597
hts	-0.407035	0.0250413	0.358665	0.0461316
Rrp42
CG5823
cbt
qkr54B
CG42867
CG18171					0.605156	0.0297203
CG17883
NC2beta
CG2930
CG32512	-0.845637	0.015262			-1.03741	0.0040268
shot			0.556037	0.00102206
Act5C
Arf102F					-0.280175	0.0091409
pyx	1.33536	2.01705e-05	-1.44431	0.000366111	0.956217	0.000826282
CG2608	-0.259189	0.0256095			-0.648459	9.61335e-06
CG9987	-0.245605	0.0135164
CG32085	-0.640864	0.00909088			-1.29945	3.12438e-05
AP-50
CG11050			0.968311	0.00032917
zfh2	0.541478	0.0273171			1.00115	0.000292715
CG34256					-1.74341	0.0124711
CG9743			1.03733	0.00887977	0.885633	0.00125112
tws	0.23974	0.00867576
CG14615	-0.982095	0.00877571			-0.628939	0.0482681
CG5321	1.23463	0.0186827			1.25433	0.0153462
Eip71CD	-1.08982	0.021057
Shal
CG1599	0.530389	0.0284662
rasp	0.270398	0.00155316			-0.175115	0.0306255
robl	0.319559	0.0265935
CG7065	-0.338194	0.0052441			-0.360687	0.00307535
CG8051
CG9630
CG17912	0.34468	0.00648262			0.409088	0.00194594
CG6388	-0.261199	0.0360301			-0.270873	0.0287281
CG33498
CG17660
ken
l(1)G0334	-0.523509	0.00100923	0.870195	3.91153e-06
mts
CG10803	0.306948	0.00283045
CG8646			0.513202	0.034195	0.887528	0.00230814
CG14022	-4.53175	0.000673712	1.77186	2.20777e-05
clu	0.535451	0.00464565
Bap170
toc
Nc73EF	-0.461143	0.00118063	0.454272	0.00171489	-0.593007	9.72356e-05
Nf-YB
Rab5
veil
aru
blow	0.349832	0.0310413
CG11137
l(3)76BDr			0.252382	0.00743825
CG11665
Cyp6a9	-2.24026	0.00172744
Syb
Lrt
CG2051
Sp212	-0.479458	0.00289266	0.370593	0.0154964	0.324664	0.0285792
ctrip
CG10915
cdm					-0.186932	0.019257
CG18067					1.26242	2.71492e-05
cbx
CG34439	-0.463813	8.74932e-05	0.594678	3.28307e-06
Jhe	2.35829	0.00682857	-1.52934	0.0128474	3.31764	0.000208994
CG10631
CG9505	1.06769	0.0167414
CG8112
GluRIIA					-0.644653	0.00151193
mRpS2
CG14967	0.300112	0.000371298
Arf79F					-0.290167	0.0301239
P32			-0.294693	0.0213182
CG7201	0.827535	0.0175108
m	-1.58717	0.0487324
CG15356
CG12344
CG8818	-0.249357	0.00492526	0.181392	0.0335471	-0.295344	0.00131791
CG11357
CG4558	0.375022	0.0418846
CG5080	2.02506	7.06711e-05
CG14352
CG10585
Eph	0.253867	0.0465303
TepIV
RpIII128					-0.247885	0.0432034
CG13230					-5.0969	0.0050663
CG12163	0.658139	0.0116296
ZnT63C
br	0.790587	0.0416189
Cpr65Ay	-3.08992	0.0189484			1.06647	0.0312807
CG9186	-0.58575	0.00022176			-0.8692	1.62241e-06
CG17974	-3.58304	0.0143016
smo	0.310816	0.0057115
CG14451
Drep-4	0.712446	0.00797309
Prp19					-0.229528	0.0485065
yin
Ir62a
pdgy	-0.520079	0.0406123	0.592024	0.0234055	-0.628809	0.0157379
Tgt			-0.455792	0.0460855
Mpk2			0.295287	0.00755204	-0.266969	0.015177
CG1461
nuf			0.406	0.00829063
l(2)37Cc
Vps35	0.22197	0.0207725
CG13689
CG5190
Actr13E	0.170825	0.0320046
CG11592
CG43647					2.51536	0.00178435
CG2219
Gga					-0.263721	0.00391809
CG30089
CG17574
CG2911	0.715399	0.0112811
dpp	-0.474634	0.00382137
Papss	0.722377	0.000224684	-0.352118	0.0452279
CG5162	-1.54624	1.43771e-06
CG10621					1.00501	0.00173051
CG6568
CG34150
CG7967
CG5335					-0.632699	0.00536374
CG42272	1.23597	0.00874631
CR43334	-1.86536	0.000557394
CG7987			0.290992	0.00502306
Cyp1					-0.691602	4.72957e-06
Uvrag	0.245321	0.0136323
CG10559					1.37367	1.52978e-06
CG4300	-0.647248	0.0235101	0.698308	0.0113188
Hip1	0.416718	0.0152749	0.322598	0.049065
CG31431
lin19
CG42686					-0.808112	0.000365749
PebIII	-1.16425	0.00122356
Slu7
CG15236	-5.10161	5.63879e-06
tnc	1.34181	0.0306637
CG6726	-0.62516	0.00756244
kis	0.440751	0.00470874
alpha4GT1	0.326781	0.01265
psq	0.207219	0.0311681
CG5857			-0.335471	0.00727067
CG10663
csul					0.244015	0.0311536
mRpL21
CG7296			1.93239	0.0153345	2.79251	0.00143174
Sgf11
aux
CG10338
CG7142
CG14969
CG11255			-0.337962	0.00810997
Lis-1
Calx	-0.610024	0.0041013	0.866971	0.000639922
CG4627
Spx
CG9717
Atf3			0.858465	0.00722652
Ate1	0.600336	0.00426549
CR42875
CG14160	-2.62053	0.0498233
JIL-1	0.784814	0.0450497
moody	0.417691	0.0389818
CG31638
CG13133	-0.615452	0.0320537			0.477143	0.03654
CG42724	-0.322599	0.00903618			-0.30768	0.01291
CR43314
dpr12
Gem3
CG11905	1.2634	0.0224489	-0.845919	0.0221437
Gli
dmt
Rab6
CG3842	1.27807	0.00889232
CG32163					0.323758	0.0204396
CG4061	-0.470894	0.0102713			-0.447743	0.0116934
CG31549	-0.335818	0.0311513	0.751491	3.73943e-05
CG32442					0.242874	0.0464754
Sh					-0.622651	0.0191792
CG8378					-0.369786	4.41453e-05
Mcm6
RpI1
RpL40	-0.177694	0.0419624			-0.215106	0.0165703
CG8300	0.361129	0.00112069
Set1
RpS12	-0.21243	0.0247193
Picot
CG42395	-1.78242	0.00843479
CG6280	2.38857	0.0426504	-2.4002	0.0243498
CG43366			-1.40864	0.000520379	-0.905227	0.0139096
CG9184					-1.46897	0.0317542
Chro	-0.286299	0.0185734	-0.290752	0.0181045	-0.252721	0.036475
Patj
CG32103					-0.384136	0.0455621
CG32407	0.807469	0.018072
simj	0.32979	0.00694499
RpS24	-0.287198	0.00295119
mRpS17
zip
CG16986			0.378028	0.00832823
yellow-e			0.443806	0.0487148	0.500454	0.0329584
CG1635	-0.306978	0.0332543	0.311008	0.0375721
Cdk9
RhoGAP68F
CG4502
CG15046	1.1443	0.0394918
CG6830	-1.24253	0.0196808
CG5315	0.217893	0.0116365
RpS3
B4	0.804453	0.00173114
GalNAc-T2
l(3)72Dr
gammaSnap
CG9509	2.08327	0.00456872
CG15118
CG5938					-0.509284	0.0259738
mRpS11
CG30022	0.410922	0.00629899	0.342694	0.0129629	0.399061	0.00738497
CHIP
CG12947
CG34125	0.360976	0.0103938
Gdi
pcx	0.493807	0.0298061
CG11883			0.631651	0.0435515
eco			0.287896	0.0243882
sec6
CG4953			0.271588	0.0366421
step
CG15347					2.28543	0.0210825
Lapsyn	-1.45634	0.00268851
RpS8	-0.215541	0.0102277			-0.234848	0.00603727
CG14440
mew					0.450593	0.00108816
pwn	-0.477548	0.00931067
CG18870	0.336639	0.0198011
CG12213
CG7470	0.750784	0.00742232	-0.601128	0.0260003	0.98629	0.000882157
Alr
omd
Efr	-0.856035	0.00574564	0.83147	0.00618376
nclb
Irp-1A
Nplp2	-1.89915	0.00161582
CR40190	-0.91459	0.00309929	-0.935284	0.0161355
jar
CG33116			-0.84135	4.96525e-05
rt	-1.587	0.00967419
CG14230	-0.274598	0.0465492
CG14961	-1.03731	0.0489663			-0.98054	0.0481769
Lgr3	1.72105	0.0251053
Slimp
HDAC6
CG43340
ics			0.464444	0.00418815
l(2)06225	-0.527192	0.00025003	0.612571	6.26976e-05
Nplp4
Rab4
l(2)s5379
Ady43A	1.60443	1.75098e-07			0.482678	0.0391827
CG4004	-0.238854	0.039461	0.229913	0.0431999	-0.878605	1.35391e-07
Rbf	-0.240352	0.0148392
CG2017			0.655592	0.000233478	-0.647641	0.00020948
CG13004
spz6
CG8155	0.281667	0.0323806
CG7810			-0.319842	0.0346416
CG5757	-0.559849	0.0207708
CG13875	-1.67825	0.00930581
noi					-0.211863	0.0176422
CG6480
RpS5a	-0.193774	0.0244388
alphaTub84B					-0.467803	0.000142343
CG3702
CG1443
atilla			0.717796	0.0365434
CG9864
CG18507			0.439496	0.0218278
Cad86C			-0.540048	0.0160863
CG31751
CG11107
CG10082	0.50242	0.0101663
[truncated: 9,490 more rows]
