# Supplementary material for: A large-scale transgenic RNAi screen identifies transcription factors that modulate myofiber size in Drosophila
Source: PLoS Genet. 2021 Nov 15;17(11):e1009926. doi: 10.1371/journal.pgen.1009926 (PMC8629395; doi:10.1371/journal.pgen.1009926)
Supplement: S4 Table — (XLSX) [file pgen.1009926.s006.xlsx]

## Sheet: data Figure 1D
Mef2>mCherryRNAi	Mef2>wRNAi	Mef2>srpRNAi	Mef2>CG7839RNAi	Mef2>taf1RNAi	Mef2>mtTFB2RNAi	Mef2>pdm3RNAi	Mef2>Not1RNAi	Mef2>CG6724RNAi	Mef2>PolrMTRNAi	Mef2>PcRNAi	Mef2>Su(var)3-9RNAi	Mef2>MycRNAi	Mef2>trhRNAi	Mef2>foxoRNAi	Mef2>FoxoRNAi	Mef2>Deaf1RNAi
3.578	3.566	0.541	2.312	2.709	2.036	2.229	3.687	2.845	2.786	2.709	0.365	0.618	3.265	3.687	3.216	3.668
2.898	3.261	0.32	2.27	2.665	2.228	2.398	3.455	2.537	1.879	2.771	0.434	0.745	2.791	3.327	4.219	4.063
3.176	3.151	0.401	2.071	2.541	2.627	2.248	3.32	2.986	2.972	3.201	0.52	0.475	2.782	3.34	2.578	4.302
3.162	3.893	0.596	2.138	1.939	2.254	2.599	4.029	2.521	1.604	2.64	0.217	1.585	2.745	3.071	3.082	4.018
2.591	3.29	0.29	2.202	2.235	2.188	2.346	3.292	2.618	2.305	2.844	0.38	1.065	2.813	3.558	3.161	3.634
3.296	3.133	0.153	2.161	2.039	2.996	2.582	2.961	2.368	1.963	3.097	0.471	0.859	2.606	3.315	3.789	3.998
3.909	2.432		2.244	2.126	2.456	2.564	3.193	2.746	2.356	2.535	0.469	1.492	2.859	3.522	2.957	3.212
3.233	2.759		2.199	2.115	2.199	2.531	3.467	2.929	2.937		0.504	0.782		3.103	2.539	3.556
2.993	3.322		2.216	2.179	2.873	2.488	3.089	2.896	2.315		0.41	0.787		3.312	3.643	3.666
3.328	3.307		2.291		2.641	2.634	2.56	2.666	2.065		0.498	1.443		2.945	3.28
4.01			2.052				2.626		2.302		0.139	0.812		2.711	2.479
3.147			2.176				2.9		1.804		0.459	0.946
3.284							2.614		2.994		0.399
3.079
3.069
3.32
3.277
2.243
2.796
3.176
3.487
2.988
3.136
2.816
2.756
3.17
3.283
3.353
3.23
2.731
2.899

## Sheet: data Figure 1E
MhcK>mCherryRNAi	MhcK>wRNAi	MhcK>srpRNAi	MhcK>CG7839RNAi	MhcK>taf1RNAi	MhcK>mtTFB2RNAi	MhcK>pdm3RNAi	MhcK>Not1RNAi	MhcK>CG6724RNAi	MhcK>PolrMTRNAi	MhcK>PcRNAi	MhcK>Su(var)3-9RNAi	MhcK>MycRNAi	MhcK>trhRNAi
3.461	3.148	3.034	0.966	2.559	2.614	0.489	0.985	2.723	3.076	3.447	0.371	1.67	3.219
3.85	3.364	3.232	1.202	3.062	2.886	0.305	0.702	3.142	3.093	3.077	0.256	0.6	3.248
3.664	3.183	2.92	0.812	2.028	2.211	0.264	0.382	2.778	2.94	2.666	0.297	0.959	3.451
3.41	3.689	2.852	1.274	2.21	2.395	0.268	0.574	2.344	3.233	2.585	0.227	0.785	2.857
3.066	2.845	2.792	1.143	1.478	2.241	0.209	1.022	2.96	3.19	2.535	0.251	0.416	2.839
3.466	2.979	3.342	2.754	2.325	2.756	0.508	1.115	3.014	2.964	3.549	0.18	1.003	3.131
3.034	2.818	3.046	2.282	1.658	2.023	0.302	0.744	2.747	3.045	3.062	0.674	0.519	3.755
3.614	2.616	2.978	2.234	1.188	2.245	0.269	0.798	2.56	2.734	3.106	0.623	0.262	3.423
2.892	3.291	2.924	2.425	2.775	3.405	0.381	0.567	2.865	2.831	2.617	0.72	0.46	3.348
2.634	3	2.669	2.277	2.296	2.868	0.633		2.866	2.558	2.978	0.64	0.575	3.255
2.984	3.09		2.477	2.315	2.809	0.306		2.442	2.927	2.575	0.419	0.373	2.818
3.395	3.092		2.285	1.309	2.521	0.205			3.181	2.759	0.519	0.17	2.862
3.193	3.791		1.914		2.5	0.231				2.608	0.24	0.602	2.999
2.81	2.868		1.722		2.655	0.251				3.03	0.205		3.494
3.138					2.883	0.513				3.526	0.391
2.752										3.411	0.592
3.02										2.888
2.774										2.747
2.093										2.797
3.106
3.186
3.214
3.362
3.153
3.081
2.783
3.576
2.92
3.111
3.221
2.88
2.614

## Sheet: data Figure 2
	Data Figure 2 (Graca et al.)
	VL3+VL4 muscle area
Figure 2C	Mef2>mCherryRNAi	Mef2>whiteRNAI	Mef2>Nurf-38RNAi	Mef2>e(y)1RNAi	Mef2>alienRNAi	Mef2>SsrpRNAi	Mef2>CG7839RNAi	Mef2>Taf1RNAi	Mef2>MBD-R2RNAi	Mef2>mtTFB2RNAi	Mef2>pdm3RNAi	Mef2>DatiRNAi			Figure 2D	Mef2>mCherryRNAi	Mef2>whiteRNAI	Mef2>FoxoRNAi	Mef2>CncRNAi	Mef2>FoxoRNAi	Mef2>Deaf1RNAi
	38272.8	35387.2	12375.1	17884.9	23833.8	27634.1	31391.8	36288.9	28794.2	29769	39860.8	52046.7				38272.8	35387.2	61172	48067.3	42358.4	52649.5
	50749.2	42637.2	12605	14787.1	18822.1	29267.6	29446.1	33841.1	32995.8	31021.2	38165.5	40959.6				50749.2	42637.2	59504.9	49906.8	47992.8	55221
	45760.2	39335.6	6957.1	13421.4	21962.5	26346.6	23727.8	31094.2	31527.2	30372.1	33854.3	48405.1				45760.2	39335.6	59653.2	52936.1	43067.3	56629.2
	37440.3	32994.6	11099.4	23582.4	15393	26342.5	24721.2	32484.1	25913.4	34186.8	42521.6	34518.6				37440.3	32994.6	63498	47058.8	45411.6	47851.4
	42999.9	37588.7	10243.2	17861.2	20201.8	38366.1	23229.7	33035	28244	37883.3	39406.3	55006.4				42999.9	37588.7	49608.8	48999.4	44046.5	42313
	37654.4	43137.1	14177.3	20688.8	16274.2	33510.7	25168.8	31225.4	38205.1	35816.3	39701.8	57713.1				37654.4	43137.1	51623.2	44530.9	47356.7	50200.1
	40828	42218.9	18165.5	21108	25430.8	26063.7	14052.2	36341.3	27562.5	37025.3	37710.9	37391.1				40828	42218.9	45551.5	41666.8	45197.6	50775.9
	34397.2	44836.9	18554.3	21802.7	23842.9	27984.4	17512.9	35303.6	31179.8	22215.6	38059.2	37347.8				34397.2	44836.9	43059.8	50165	38397.8	44706.5
	41324.2	40709.4	16914.9	22978.3	27924.7	25275.3	21485	33586.9	27929.9	29678.3	43808.5	32914.6				41324.2	40709.4	44332.6	41358.8	48883.6	38506.9
	36039	40003.2	13647	20629.5	20495.1	21080.3	20923.8	35074.9	29901.3	24244.2	40329.1	38650.2				36039	40003.2	48406.7	51580.2	54991.5	42531.2
	60680.6	48213.2	17323.2	25084.2	21419.7	25517.8	26792.3	35821.2	27725.4	20506.7	43500.1	43594.2				60680.6	48213.2	55305.4	49451.7	56382.7	41330.1
	50573	47610.6	15397.4	20735.2	24126	25444.3	31411.2	37823	24819.3	28780.7	37452.6	37345.4				50573	47610.6	46733.9	55378.7	53539	38393.8
	41959.1	42751.6	21238.3	17458	21631.2	20920.1	33662.2	40226.2	25431	25316.4	35755	41345.2				41959.1	42751.6	43848.1	44336	52192.6	44323
	40570.1	47356.9	16647.4	17282.8	27971.6	23773	30356.1	32862.8	37168.9	28856.1	41366	33572.7				40570.1	47356.9	39180.8	54751.5	50970.2	49321.9
	37408	45263	11784.9	22354.1	18754.5	22389.1	25438.2	26160.3	39649.2	30214.9	32975.5	33679.3				37408	45263	59298	45976.7	51478	51800.3
	42848.3	40288.8	8337.69	22574.3	28533	24033.1	16311	25774.4	36853	22633	29706.6	34788.1				42848.3	40288.8	63202.5	46609.7	46207.1	45634.8
	40142.9	44660.5	11342.2	16339.7	14017.6	21033.9	27819.7	22766.8	33453.6	20139.3	34957.7	30871.7				40142.9	44660.5	62768.7	47380.3	46997.8	47500.5
	41353.6	46397.3	14656.6	17992.5	19854.8	21097.8	20681.1	22903.6	30121.5	20447.7	33556.8	33808.1				41353.6	46397.3	69289.9	54530.9	50705.6	54592.3
	35648.1	44770.2	11878.8	17234.5	23255.5	24077.3	20059.1	25127.3	32982.6	28315.7	49648.1	40258.1				35648.1	44770.2	64339.8	56535.2	53268.5	52111.9
	41094.3	46792.1	13331.7	12546.6	16377.9	26951.7	27677.4	23108.7	37142.3	30825.8	47268.4	28975.8				41094.3	46792.1	49700.4	57293.7	55518.1	49737.2
	46573.7	39809.7	13148.6	10745.8	14524.4	23912.7	25428.5	27238.5	34109.1	26266.8	43580.1	27155.9				46573.7	39809.7	46709.5	60615.4	61644	47898.6
	40988	45472.6	11961.9	18918.2	15822.2	29542.4	27636.5	18362.8	38502.2	29639.2	46674.4	30521.6				40988	45472.6	53409.3	63275.9	61891.4	48956.9
	32864.8	43870.6	14577.9	21347.8	15662.1	21290.2	27850.3	21830.8	40033.6	34382.1	39173.6	42312.8				32864.8	43870.6	62736	66112.6	52946.4	54397.9
	34565.8	48145.5	15197.4	17018	17705.7	21323.6	29976.6	24846.6	40058.7	28250.5	35254.3	38064.8				34565.8	48145.5	51795	62243.5	54132.9	48565.9
	39921.6	46084.7	15936.8	26001.1	15190.3	20618.6	29950.6	21561.7	41640.7	33012	43747.6	53734.5				39921.6	46084.7	50330.9	43629.6	53434.5	51223.8
	45199.5	48182.2	12959.1	23555.7	13135.4	18930.1	24213.8	31236.2	30905.9	32318.2	40005.8	33582.7				45199.5	48182.2	72590.7	61700.7	56071.2	51298.9
	47433.1	59445	15760.3	28144.5	21648	24524.8	21404.5	27222.1	30824.6	38342.2	24087.6	42259.5				47433.1	59445	63804.5	61529.6	45185.1	41810.5
	44787	44525.2	12656.2	23956.3	20921.6	22940.2	25195.4	26938.6	24238.6	35656.1	31635.3	45274.4				44787	44525.2	69716.2	41883.1	49897.3	45880.7
	48382	31552.9	16465.4	24582.9	22289.2	26292.5	29854.7	21748.6	35272.5	34365	28386.8	44668.8				48382	31552.9	56772	58988.4	50925.2	48548.7
	47161.9	39298.2	14653.9	20537.7	19159	26603.1	33686.6	23211.1	34568.8	42129.1	27271.8	43978.1				47161.9	39298.2		58773.3	53208.3	45321.5
	40695.9	28832.9	17186.9	22274.8	21950.5	22630.4		20425.9	30009.7	47637.4	31733.8	37672				40695.9	28832.9			50148.9	44321.2
	30765.8	30821.8		17359.3	19314.3	23946.3		22454.9	36518	39083	51308.1	40235				30765.8	30821.8			43303.8	47637.2
	36445.1	35270.9		24720.2	13943.2	23260.4		28519.9	38669.6	37382.9	43291.5	46498.4				36445.1	35270.9			39014.4	40145.5
	46041.4	34239.8		25924.9	11970.6	24952.2		23373.3	38471.1	39611.8	43047.1	50845.1				46041.4	34239.8			38136.7	42175.5
	51225.3	45338.4		26905.8	18019.6	24618.6		28563	29299.6	42902.3	45083.6	44421.5				51225.3	45338.4			45162.3	56929.1
	36130.4	39891.6		22877.7	19843.4	22450.9		32223.1	34556.5	33003.2	30962.2	40682.2				36130.4	39891.6			41890.9	50877.2
	44150.7	42254.7		22190.1	20396.6			31934	29789.9	39500.8	29197.5	42865.8				44150.7	42254.7			45867.7	45781.1
	36761.5	43870.9			15964.8			29313.3	27338.9	45194	33288.9	46598.9				36761.5	43870.9			46794.4	48736.8
	39805.5	49272.1			19320.5			18619.1	33762.7	43003.8	31767.4	45654.5				39805.5	49272.1			54250.4	52980.8
	37458.6	48322			16609.2			25400	28055.2	39080.3	34132.9	44991.5				37458.6	48322			53384.3
	34526.2	46936.2			15973.9			27576.7		42286	32133.8	24205.2				34526.2	46936.2			58800.3
	35057.4	44639.3			14038.4			25279.5		37384.2	31292	28934.7				35057.4	44639.3			57662.2
	35654.6	35418.6			20385.7			20914		33672.5	33115.8	25582.2				35654.6	35418.6			53895.5
	57697.4				21686.8			25797.7		37794.3	28681.9	26782				57697.4				59986.4
	52429.2				21713.8			24596.4		39900.6	20845.7	31150.8				52429.2				60705.4
	49354.9				17658.6			24648.7		34233.9	20597.2	20037.9				49354.9				52604.2
	42397.7				17600.3			30607.5		33810.8	28240	32510.5				42397.7				53469.6
	43245				21373.7			24318.9		42874.8	18669.5	36754.7				43245				51444.8
	44152.6				26755.7			25043.4		37860.3	18644.5	39919.1				44152.6				52711.2
	53489.4				19955.3					39566	25339.1	35205.4				53489.4				51728.4
	56811.3				22621.6					32516.4	33871.6	36704.2				56811.3				51973.4
	47767.6				18363.3					40207.8	40537.9	44360				47767.6
	47924.1				27234.6					37954.6	42477.4	42250.2				47924.1
	48193.3				18411.8					38571.7	50895.8	40731.4				48193.3
	46059.3				20993.7					47903	44662.5	44580.3				46059.3
	48524.1				23693.9					50758.5	46397.5	42397.2				48524.1
	51733.5									46756.7						51733.5
										47039.4
										50116.8
										42016.6
										35126
										27740.8
										37351.4
										42222.7
										36034.8
										38614.5
										41668.4
										43227.9
										36404.7
										31187.6

## Sheet: data Figure 3A-B
	Data Figure 3A-B (Graca et al.)
	VL3+VL4 muscle area
	Mef2>+	Mef2>InROE	Mef2>Deaf1OE
	72571.3	84296.3	35037.1
	65253.3	89069.1	45907.4
	51660.6	101340	38453.3
	75895.9	100399	32661.3
	88737.1	99950.7	27151.1
	66397.2	95732.7	38960.6
	78790	91741.4	33029.2
	88192.1	95522.3	40864.2
	68643	93787.2	37718.3
		82788.5	30386.7
		85377.9	34689.7
			41094.8
			40683.7
			44804.4
			38710.7
			31663.1
			36177.7
			34493.7
			33616.1

## Sheet: data Figure 3E-F
	Data Figure 3E-F (Graca et al.)
	VL3+VL4 muscle area
Mef2>WIII8	Mef2>mCherryOE	Mef2>#5362	Mef2>#5255
68464.8	57167.7	46328.8	33526.6
72917.7	63563.5	43557.6	34164.1
66139.9	57508.8	48408.6	43419.9
59444.3	52278.1	45827.2	46336.8
54130.5	52743.3	42096.1	41849.3
67260.6	52706.9	34074	42448.5
76595.1	50956.1	31797	34235.7
70981.5	71620.5	29268.8	33705
68402.6	40967.4	39656	33366.8
53608.2	66387.9		39472.1
64443	63096.7		19853.5
65597.2	58501.6		23265.4
72722.8	53193.4		31311.5
68597.1	61360.1		28241.2
62930.3	61825.4
60390.7	64565.1
56322.1	58372.4
52989.5	64213.4
57966.2	44035.1

## Sheet: data Figure 3G-H
	Data Figure 3G-H (Graca et al.)
	VL3+VL4 muscle area
Mef2>mCherryRNAi	Mef2>WhiteRNAi	Mef2>#31308	Mef2>#38293
30765.8	28832.9	37540.1	35926.5
32864.8	30821.8	37713.8	41175.9
34397.2	31552.9	43301.2	41594.4
34526.2	32994.6	43451.5	41737.2
34565.8	34239.8	43778.8	41919.8
35057.4	35270.9	43809.7	43627
35648.1	35387.2	43879.9	44320.1
35654.6	35418.6	46143.3	44826.7
36039	37588.7	46288.5	45019.7
36130.4	39298.2	46606.2	46039.4
36445.1	39335.6	46927.9	46916.7
36761.5	39809.7	47668.2	47190.6
37408	39891.6	48229.3	47407.3
37440.3	40003.2	48275.8	48921.9
37458.6	40288.8	48413	48996.2
37654.4	40709.4	48649.6	49506.2
38272.8	42218.9	49515.8	49569.5
39805.5	42254.7	49582.3	50624.4
39921.6	42637.2	50045.1	53229.6
40142.9	42751.6	50212.2	56326.3
40570.1	43137.1	50272.1	58425.1
40695.9	43870.6	50383.8	65335.5
40828	43870.9	50815	66077.9
40988	44525.2	50936.9	67757.4
41094.3	44639.3	50973.9	67789.7
41324.2	44660.5	51021	71756.8
41353.6	44770.2	51339	76711.1
41959.1	44836.9	51405
42397.7	45263	51923.1
42848.3	45338.4	52468.9
42999.9	45472.6	52624.5
43245	46084.7	52949
44150.7	46397.3	53043.8
44152.6	46792.1	53324.4
44787	46936.2	54401.9
45199.5	47356.9	54426.1
45760.2	47610.6	54489.5
46041.4	48145.5	54699.5
46059.3	48182.2	54947.1
46573.7	48213.2	55208.8
47161.9	48322	55218.9
47433.1	49272.1	55224.6
47767.6	59445	56254
47924.1		56657.9
48193.3		56731.4
48382		56895.1
48524.1		57221.5
49354.9		57676.9
50573		57920.1
50749.2		59236.2
51225.3		59328.9
51733.5		60358.2
52429.2		60795.4
53489.4		60994.9
56811.3		61108.6
57697.4		61724.8
60680.6		62383.8
		63140.1
		63400.1
		64469.3
		65948.9
		66791
		67186.7
		68826.1
		69624.5
		71328.7
		73601.2
		74928.3
		77757.9
		78274.5
		78495.8

## Sheet: data Figure 5
	Data Figure 5 (Graca et al.)
	VL3+VL4 muscle area
Mef>WhiteRNAi	Mef>mCherryRNAi	Mef2>#26300	Mef2>#26303
64538.3	46088.7	66606.6	45757.5
84360.6	39076.9	57878.9	44512.8
54689.1	51174.6	58733.6	41840.2
78280	53219.4	62032.4	36890.9
81072.2	54162.1	47699.1	38641.2
71852.2	36294.3	41825.2	38969.4
66426.4	45915.2	48594.8	40826.1
68677	45090.4	48625.2	39987.3
87889.1	61227	46206.1	52802.6
76692.3	40258.3	39883.6	42646.7
63355.5	42792.4	39730	51108.4
83216.4	49589.9	46337.2	46388.6
87831.3	49292.1	48782.4
77269.1	71973.9	41957.8
59193.6	63133.4
55481.9	56484.6
70504.3	66250.7
49229.1	44714.3
55882.3	54513.6
	73485.4
	60826.2
	64279.9
	65666.9
	55898.8
	78845.8
	84169.9
	55956.6
	51261.8
	48407.5
